# Supplementary material for: Comprehensive analysis of aberrantly expressed profiles of lncRNAs and miRNAs with associated ceRNA network in muscle-invasive bladder cancer
Source: Oncotarget. 2016 Nov 15;7(52):86174–85. doi: 10.18632/oncotarget.13363 (PMC5349905; doi:10.18632/oncotarget.13363)
Supplement: Supplementary file 2 [file oncotarget-07-86174-s002.xlsx]

## Sheet: Up-regulation
The list of RNAs whose expressions were up-regulated in muscle-invasive bladder cancer
Gene_Symbol	Gene_ID	foldChange (T/N)	log2FoldChange (T/N)	P value	FDR
ABCA4	24	10.1814	3.34786	0.000236183	0.00465038
ADAM8	101	2.97271	1.57178	0.000556614	0.00980542
AGRN	375790	3.02092	1.59499	0.00285633	0.0385177
AIM2	9447	3.80849	1.92922	0.00110499	0.0174873
ALB	213	317.967	8.31273	3.66e-09	2e-07
ALPP	250	281.31	8.13602	5.69e-18	7.75e-16
ALPPL2	251	121.194	6.92118	0.00772125	0.085636
APLN	8862	4.33715	2.11675	0.00721732	0.0811989
APOA2	336	678.97	9.4072	2.23e-26	5.26e-24
APOBEC3B	9582	3.8612	1.94905	0.000366564	0.00687002
APOC1	341	5.60435	2.48655	4.36e-07	1.7e-05
ARHGAP39	80728	3.39361	1.76282	0.0083516	0.0907867
ARHGAP8	23779	4.06191	2.02216	0.00326563	0.0430337
ARID3A	1820	4.52739	2.17868	0.00696055	0.0787526
ASF1B	55723	4.24689	2.08641	1.12e-05	0.0003249
ASPM	259266	4.62234	2.20862	8.47e-06	0.000253507
AURKA	6790	5.26327	2.39596	1.75e-06	6.05e-05
AURKB	9212	4.71497	2.23725	7.89e-06	0.000238663
B4GALNT4	338707	7.41334	2.89012	2.88e-05	0.000743733
BARX1	56033	67.2844	6.0722	5.46e-05	0.00131193
BIRC5	332	4.10849	2.03861	1.1e-05	0.000320496
BUB1	699	3.41845	1.77334	0.000106482	0.00234714
BUB1B	701	4.22501	2.07896	7.99e-05	0.00184452
C10orf47	254427	3.24021	1.69609	0.00709588	0.0799264
C12orf59	120939	21.2929	4.4123	0.00481736	0.0590958
C12orf75	387882	3.2188	1.68652	0.00365542	0.0473986
C15orf42	90381	3.72843	1.89857	0.0075649	0.0840863
C15orf48	84419	4.95968	2.31025	7.19e-06	0.000219567
C16orf59	80178	4.30542	2.10615	0.0073635	0.0823115
C1orf112	55732	2.99239	1.5813	0.00903971	0.0962288
C1QTNF6	114904	5.91893	2.56534	9.18e-08	4.03e-06
C20orf151	140893	3.91938	1.97062	0.00934738	0.0985932
C20orf46	55321	7.75144	2.95446	0.00733085	0.0821161
C21orf58	54058	6.05641	2.59846	0.00295126	0.0395215
C4orf7	260436	3.85308	1.94601	0.000512684	0.00914294
C6orf15	29113	22.6551	4.50176	0.00256988	0.0351404
C7orf68	29923	3.25109	1.70092	0.000115152	0.00250624
C9orf100	84904	3.41195	1.7706	0.00979328	0.102336
C9orf140	89958	5.57765	2.47966	5.51e-07	2.08e-05
CA2	760	4.64388	2.21533	8.37e-06	0.000250935
CA9	768	17.2128	4.10541	9.03e-14	8.05e-12
CACNG4	27092	7.78533	2.96076	9.69e-05	0.00217626
CALB1	793	24.6071	4.621	1.66e-10	1.1e-08
CALML5	51806	2.8918	1.53197	1.15e-05	0.000331259
CASP14	23581	25.3782	4.66552	5.23e-11	3.68e-09
CBS	875	3.25655	1.70334	0.000545081	0.00964422
CBX2	84733	4.43448	2.14876	2.85e-05	0.000735744
CCBP2	1238	7.17457	2.84289	3.64e-05	0.000918414
CCL18	6362	3.40137	1.76612	0.000326955	0.00621983
CCL20	6364	3.36676	1.75136	0.00386136	0.0493109
CCNA2	890	3.50292	1.80856	5.06e-05	0.00122253
CCNB1	891	3.87204	1.95309	2.71e-06	9.1e-05
CCNB2	9133	4.26041	2.09099	9e-06	0.000267412
CCNE1	898	4.93295	2.30245	3.38e-05	0.000860668
CCNE2	9134	4.75047	2.24807	0.00178733	0.0261776
CDC20	991	5.40696	2.43482	3.37e-08	1.58e-06
CDC25A	993	3.2412	1.69653	0.00929543	0.0981475
CDC45	8318	4.67578	2.22521	0.000182951	0.00372173
CDC6	990	4.12477	2.04431	2e-05	0.000534505
CDCA2	157313	4.3572	2.1234	0.00565097	0.0670858
CDCA3	83461	4.23284	2.08163	0.000154888	0.00321878
CDCA4	55038	2.88192	1.52703	0.00124245	0.0193003
CDCA5	113130	3.74817	1.90618	1.14e-05	0.000330303
CDCA7	83879	3.61083	1.85233	0.00105993	0.0169463
CDCA8	55143	5.07145	2.3424	3.58e-06	0.000116831
CDH3	1001	6.70245	2.74469	5.12e-09	2.69e-07
CDK1	983	4.97913	2.31589	1.27e-07	5.46e-06
CDKN2A	1029	17.8449	4.15744	4.83e-14	4.45e-12
CDSN	1041	9.31338	3.2193	1.42e-06	5.01e-05
CDT1	81620	4.42291	2.145	7.97e-06	0.000240058
CELSR3	1951	6.62112	2.72707	4.86e-06	0.000154886
CENPA	1058	6.37785	2.67307	0.000571878	0.0100133
CENPE	1062	3.67813	1.87897	0.000332276	0.00630919
CENPF	1063	3.1682	1.66366	7.6e-06	0.000231305
CEP55	55165	3.38228	1.758	7.54e-05	0.00175309
CGB	1082	114.799	6.84297	1.13e-06	4.05e-05
CGB1	114335	807.107	9.65662	0.00242563	0.0336513
CGB5	93659	151.077	7.23914	2.24e-07	9.23e-06
CGREF1	10669	6.65113	2.7336	0.00160363	0.0240082
CHAF1B	8208	3.38974	1.76118	0.0052483	0.0632703
CHI3L1	1116	3.85817	1.94791	7.14e-06	0.000218207
CHIT1	1118	16.3788	4.03375	0.000535069	0.00947536
CHTF18	63922	3.53746	1.82271	0.000433381	0.00791703
CIT	11113	3.01051	1.59001	0.000892898	0.0147175
CKAP2L	150468	4.31639	2.10983	0.00184311	0.0268006
CKS2	1164	3.40612	1.76813	0.000112877	0.00247
CLDN3	1365	3.41248	1.77082	0.00387984	0.0495157
CLDN6	9074	156.988	7.29451	7.02e-05	0.00164767
CLDN9	9080	17.5127	4.13033	0.00198416	0.028544
COL10A1	1300	124.913	6.96478	1.84e-18	2.56e-16
COL11A1	1301	123.849	6.95243	4.04e-23	7.71e-21
COL2A1	1280	169.381	7.40413	2.47e-05	0.000647118
COL7A1	1294	5.22854	2.38641	6.94e-08	3.14e-06
COMP	1311	5.98747	2.58195	1.92e-09	1.11e-07
CPLX2	10814	52.5822	5.7165	0.000462586	0.00838997
CRH	1392	3.27418	1.71113	0.00161667	0.024132
CSAG1	158511	10.1496	3.34335	0.00896098	0.0956641
CST1	1469	254.673	7.9925	1.52e-31	5.32e-29
CST4	1472	271.157	8.08298	0.000473077	0.00855099
CST6	1474	14.8387	3.89129	1.47e-10	9.91e-09
CTAG1B	1485	7.33631	2.87505	0.00452363	0.0561391
CTSE	1510	6.28138	2.65108	4.51e-08	2.09e-06
CTSL2	1515	5.67575	2.50481	5.79e-05	0.00137834
CXCL10	3627	7.08311	2.82438	1.01e-07	4.41e-06
CXCL11	6373	10.0853	3.33418	1.53e-06	5.35e-05
CXCL5	6374	14.7653	3.88414	5.59e-06	0.000175357
CXCL9	4283	5.09645	2.34949	2.58e-06	8.74e-05
CXorf49B	100132994	88.8505	6.47331	0.000393131	0.00730033
CYP11A1	1583	7.81574	2.96638	0.00509686	0.0617758
CYP1A1	1543	7.84793	2.97231	8.52e-08	3.8e-06
CYP1A2	1544	42.5576	5.41135	1.47e-11	1.1e-09
CYP4F8	11283	5.38512	2.42898	2e-07	8.25e-06
DAZ1	1617	72.0413	6.17075	0.000201621	0.00403662
DBNDD1	79007	3.21302	1.68393	0.00315446	0.0417863
DEPDC1	55635	3.60506	1.85002	0.00139033	0.0211362
DEPDC1B	55789	4.77227	2.25468	0.00282936	0.038256
DLGAP5	9787	4.16976	2.05997	0.000104362	0.00231368
DLK1	8788	26.5295	4.72952	4.79e-09	2.54e-07
DNMT3B	1789	5.00847	2.32437	0.000969641	0.0157643
DTL	51514	3.40386	1.76717	0.00135438	0.0207211
E2F1	1869	3.50164	1.80803	7.13e-05	0.0016715
E2F7	144455	4.73032	2.24194	0.00606833	0.0709175
ECT2	1894	3.24714	1.69917	0.00011796	0.00255089
EEF1A2	1917	5.43239	2.44159	8.69e-07	3.16e-05
EIF4EBP1	1978	2.94374	1.55765	0.000131645	0.00280191
EPCAM	4072	3.17863	1.66841	0.000167504	0.0034386
EPHB2	2048	3.22537	1.68947	0.00081723	0.0136144
EPR1	8475	3.32471	1.73323	0.000139298	0.00294314
EPSTI1	94240	3.07228	1.61931	0.00459843	0.0568582
ESM1	11082	23.6087	4.56124	8.16e-08	3.65e-06
ETV4	2118	6.43447	2.68582	2.62e-07	1.05e-05
EXO1	9156	4.6066	2.2037	0.00233632	0.0326585
EZH2	2146	3.29919	1.72211	0.000606833	0.0105614
FABP1	2168	1402.04	10.4533	0.00114442	0.0180266
FABP7	2173	278.122	8.11958	5.47e-15	5.57e-13
FAM111B	374393	4.60898	2.20445	0.000566568	0.00994613
FAM176A	84141	14.3566	3.84364	0.00482792	0.059118
FAM64A	54478	4.4455	2.15234	0.00160846	0.0240628
FAM72B	653820	5.93421	2.56906	0.000268886	0.00521815
FAM72D	728833	6.68489	2.7409	0.00549291	0.0655168
FANCA	2175	4.63964	2.21401	3.59e-05	0.000908131
FANCD2	2177	3.3754	1.75506	0.000770232	0.0129703
FANCI	55215	3.04203	1.60503	0.000156436	0.00324639
FAP	2191	3.12089	1.64196	0.00178912	0.0261848
FBN2	2201	10.56	3.40053	3.59e-09	1.97e-07
FBXL6	26233	3.27968	1.71355	0.000529584	0.00941116
FCGR3A	2214	3.7243	1.89697	2.01e-05	0.000536622
FCRLB	127943	8.25328	3.04497	2.48e-05	0.000649528
FER1L4	80307	4.19728	2.06945	2.63e-05	0.000683593
FGF11	2256	4.34575	2.1196	0.000350357	0.00659682
FGF19	9965	135.696	7.08423	0.000271496	0.00526375
FMO9P	116123	3.93007	1.97455	0.00106988	0.017083
FNDC1	84624	6.73466	2.75161	2.22e-05	0.000589575
FOLR1	2348	33.4633	5.06451	0.000327977	0.00623341
FOXI1	2299	24.1158	4.59191	0.00247372	0.0341467
FOXM1	2305	4.32827	2.11379	1.5e-07	6.31e-06
FXYD4	53828	13.8706	3.79396	6.18e-05	0.00146127
GABBR2	9568	6.32172	2.66032	7.34e-05	0.00171141
GAGE12J	729396	316.911	8.30793	0.00434128	0.054175
GAGE2D	729408	192.443	7.58829	2.29e-07	9.37e-06
GAGE4	2576	743.418	9.53803	2.47e-05	0.000646808
GAL	51083	28.2714	4.82127	0.00371991	0.0479278
GALNT14	79623	3.6425	1.86493	0.00159834	0.0239486
GALNT6	11226	4.16176	2.05719	0.000318609	0.00608393
GBP5	115362	5.94453	2.57156	4.13e-07	1.61e-05
GC	2638	1587.06	10.6321	4.98e-06	0.000158519
GGH	8836	3.11763	1.64045	0.000637398	0.011027
GGT3P	2679	15.7504	3.97731	0.00340515	0.0446648
GHRH	2691	49.6809	5.63462	0.001862	0.0270364
GINS1	9837	4.03528	2.01267	0.000242189	0.00476398
GINS2	51659	2.96219	1.56667	0.00396568	0.0505156
GNAT3	346562	529.997	9.04984	0.00791514	0.0873081
GNG4	2786	5.3342	2.41527	0.00353394	0.0461493
GPAT2	150763	4.94465	2.30587	0.00399468	0.0508211
GPC2	221914	9.50678	3.24896	0.00813659	0.0890722
GPRIN1	114787	6.57921	2.71791	0.00123219	0.0191844
GRB7	2886	3.08754	1.62646	0.000247793	0.00485535
GRIN2D	2906	13.0297	3.70373	1.8e-08	8.72e-07
GSTM1	2944	3.01999	1.59455	0.000140149	0.00295496
GSTM2	2946	3.15632	1.65824	0.000196986	0.00395612
GTSE1	51512	5.31821	2.41094	0.00010388	0.00230805
GTSF1	121355	29.3376	4.87468	7.74e-05	0.00179359
GUCA2A	2980	75.3298	6.23515	0.000264371	0.00514532
H2AFX	3014	2.86649	1.51929	0.000275516	0.00532639
HAVCR1	26762	226.871	7.82573	0.0003997	0.00740194
HEPHL1	341208	16.8049	4.07081	0.000144053	0.00301839
HES2	54626	3.27546	1.7117	0.00242251	0.0336401
HES6	55502	4.3805	2.13109	0.00105186	0.0168439
HIC2	23119	3.46666	1.79354	0.00240769	0.0334711
HIST1H1C	3006	5.50636	2.4611	9.14e-08	4.02e-06
HIST1H2BD	3017	5.00239	2.32262	0.000546056	0.00965304
HIST1H2BK	85236	3.85506	1.94675	9.54e-06	0.000282793
HIST2H2AA3	8337	6.01606	2.58882	2.43e-07	9.89e-06
HIST2H2BE	8349	3.50188	1.80813	0.000136262	0.00288503
HIST2H4A	8370	3.70112	1.88796	0.000501473	0.00899851
HJURP	55355	5.71508	2.51477	9.29e-06	0.00027575
HMGA2	8091	72.0552	6.17103	1.86e-13	1.61e-11
HMGB3	3149	3.96572	1.98758	5.49e-06	0.000173158
HMMR	3161	4.20234	2.07119	0.000344201	0.00650446
HSD17B1	3292	8.86291	3.14778	7.27e-07	2.7e-05
HSD3B1	3283	78.6603	6.29756	0.000105778	0.00233994
IBSP	3381	52.822	5.72307	0.00366015	0.0474247
IDO1	3620	4.97441	2.31453	1.06e-05	0.000312244
IER5L	389792	4.37063	2.12784	3.74e-05	0.000940011
IFI27	3429	4.22846	2.08013	3.14e-06	0.000104068
IFI6	2537	6.22918	2.63904	9.01e-08	3.98e-06
IFIT3	3437	3.35641	1.74692	0.000122129	0.0026326
IGF2	3481	11.0771	3.4695	0.0017338	0.0254556
IGF2BP1	10642	26.5533	4.73082	2.29e-06	7.79e-05
IGF2BP2	10644	5.29882	2.40567	3.36e-05	0.000857621
IGF2BP3	10643	18.8847	4.23915	5.02e-08	2.3e-06
IGFL1	374918	17.291	4.11195	9.21e-14	8.18e-12
IGFL2	147920	129.369	7.01535	2.26e-06	7.73e-05
IGSF9	57549	4.49068	2.16693	7.96e-06	0.000240058
INA	9118	4.27601	2.09627	5.22e-05	0.00126052
INHBA	3624	5.00784	2.32419	0.00144509	0.0218448
IQGAP3	128239	4.79943	2.26286	2.58e-07	1.05e-05
IRF5	3663	2.88818	1.53016	0.00229791	0.0322328
ISG15	9636	5.60539	2.48681	1.68e-07	7.01e-06
ITLN1	55600	41.878	5.38812	2.83e-17	3.6e-15
KCNG1	3755	7.54348	2.91523	5.28e-08	2.42e-06
KCNH6	81033	131.43	7.03815	0.00134934	0.0206752
KIAA0101	9768	3.81582	1.93199	0.000168538	0.00345282
KIAA1199	57214	3.66163	1.87248	0.00219417	0.0310357
KIAA1524	57650	3.27001	1.7093	0.00899946	0.0959736
KIF11	3832	3.12846	1.64545	8.57e-05	0.00195386
KIF14	9928	4.01132	2.00408	0.00220497	0.0311668
KIF15	56992	4.53335	2.18058	0.000920131	0.0150927
KIF18A	81930	4.57154	2.19268	0.00963929	0.10087
KIF18B	146909	7.36716	2.88111	4.52e-07	1.74e-05
KIF1A	547	6.61948	2.72672	0.0062617	0.0726699
KIF20A	10112	4.03975	2.01427	7.82e-06	0.000236885
KIF23	9493	3.60984	1.85194	6.01e-05	0.00142756
KIF26B	55083	6.7484	2.75454	0.000406512	0.00750064
KIF2C	11004	5.26777	2.39719	2.9e-07	1.16e-05
KIF4A	24137	5.18037	2.37305	3.37e-06	0.00011072
KIFC1	3833	4.11438	2.04067	4.8e-06	0.000153307
KIFC2	90990	3.71773	1.89442	5.66e-05	0.00135471
KISS1	3814	12.4751	3.64098	0.00474988	0.0584808
KLC3	147700	4.62217	2.20857	0.00137916	0.0210366
KLHDC7B	113730	13.4887	3.75368	4.14e-15	4.29e-13
KLK2	3817	113.643	6.82836	0.000400621	0.00741222
KLK3	354	57.5468	5.84666	0.000207463	0.0041372
KLK5	25818	15.236	3.92941	3.19e-09	1.77e-07
KNTC1	9735	3.34454	1.74181	0.000473904	0.00855691
KRT14	3861	30.6363	4.93717	4.24e-10	2.66e-08
KRT20	54474	3.24148	1.69665	0.000766211	0.0129348
KRT23	25984	2.94891	1.56018	0.00110911	0.0175143
KRT31	3881	16.6151	4.05442	0.000156538	0.00324639
KRT6B	3854	3.71416	1.89303	1.04e-05	0.000304586
KRT79	338785	81.25	6.3443	1.71e-06	5.92e-05
KRT81	3887	117.077	6.87132	2.54e-25	5.6e-23
KRT86	3892	12.1972	3.60848	0.000571565	0.0100133
LAMC2	3918	6.89396	2.78533	6.93e-09	3.55e-07
LBP	3929	32.1842	5.00828	0.00366212	0.0474247
LIPG	9388	6.21378	2.63547	5.21e-06	0.000165689
LMNB1	4001	2.99911	1.58453	0.000104337	0.00231368
LOC284379	284379	10.4573	3.38644	4.41e-07	1.71e-05
LOC284837	284837	4.61123	2.20515	0.000507496	0.00907805
LOC440905	440905	22.6801	4.50335	0.000813703	0.013578
LRP8	7804	3.607	1.8508	0.00625482	0.0726356
LRRC15	131578	9.95981	3.31612	2.28e-06	7.79e-05
LTF	4057	3.51147	1.81208	8.48e-06	0.000253654
LY6E	4061	2.89354	1.53283	0.00413808	0.0521863
LY6K	54742	2.88214	1.52714	0.00736456	0.0823115
MAD2L1	4085	3.42283	1.77519	0.00063545	0.0110052
MAGEA11	4110	26.5371	4.72994	0.00424618	0.0532509
MAGEA2	4101	7.59042	2.92418	0.00406296	0.0514633
MAGEA3	4102	7.09831	2.82747	8.13e-05	0.00186973
MAGEA4	4103	23.1779	4.53468	4.68e-11	3.35e-09
MAGEA6	4105	6.65266	2.73393	2.53e-05	0.000658092
MAGEA9B	728269	6.2261	2.63833	3.76e-05	0.000942169
MAGEB2	4113	84.9834	6.40911	0.00296358	0.0396469
MAGEC1	9947	51.6303	5.69015	0.00959088	0.100733
MAGEC2	51438	39.2986	5.29641	0.000682202	0.0116724
MCM10	55388	4.50892	2.17278	0.00103488	0.0166114
MCM2	4171	3.61225	1.8529	6.13e-06	0.000191543
MDK	4192	2.93434	1.55303	0.00175771	0.0257624
MELK	9833	5.37986	2.42757	4.03e-06	0.000130402
MEST	4232	5.78472	2.53225	1.35e-07	5.73e-06
MEX3A	92312	6.04891	2.59667	3.03e-07	1.21e-05
MFAP2	4237	3.79906	1.92564	1.5e-05	0.000418148
MFI2	4241	7.43609	2.89454	5.59e-06	0.000175357
MKI67	4288	3.86325	1.94982	5.52e-07	2.08e-05
MLF1IP	79682	2.87131	1.52171	0.0015665	0.0235569
MME	4311	2.96013	1.56566	0.000877867	0.0145171
MMP1	4312	7.29742	2.86739	4.92e-09	2.59e-07
MMP11	4320	44.0392	5.46072	7.17e-22	1.26e-19
MMP13	4322	16.3093	4.02763	8.65e-13	7.12e-11
MMP9	4318	8.48409	3.08476	3.26e-10	2.08e-08
MS4A15	219995	68.037	6.08825	0.00257116	0.0351404
MSLN	10232	12.7032	3.66712	5.21e-07	1.97e-05
MTHFD1L	25902	2.91328	1.54265	0.00131752	0.0202923
MUC1	4582	2.93822	1.55494	0.00117558	0.0184456
MUC16	94025	68.5036	6.09811	3.01e-16	3.52e-14
MUC17	140453	959.152	9.90562	1.32e-07	5.63e-06
MUC2	4583	4.29821	2.10374	0.000125343	0.00268768
MYBL2	4605	5.41975	2.43823	5.3e-09	2.77e-07
MYBPH	4608	161.59	7.3362	0.000608734	0.0105854
MYEOV	26579	5.61671	2.48973	3.77e-05	0.000943657
MYH7B	57644	8.58973	3.10261	0.00693682	0.078572
MYT1	4661	11.4961	3.52307	0.00686291	0.0779978
NAA11	84779	767.813	9.58461	0.00754979	0.0839644
NCAPG	64151	3.91475	1.96892	4.45e-05	0.00109396
NCAPH	23397	4.56601	2.19094	8.06e-05	0.00185546
NCRNA00162	378825	68.8797	6.10601	0.00479059	0.0588388
NDC80	10403	3.82659	1.93606	0.00025936	0.00506245
NEFL	4747	21.0773	4.39762	0.000198036	0.00397178
NEK2	4751	4.92058	2.29883	9.16e-05	0.0020755
NFE2L3	9603	3.06373	1.61529	0.000805371	0.0134612
NFKBIL2	4796	3.61014	1.85206	0.000277839	0.00536105
NLRP2	55655	3.44491	1.78447	0.000678688	0.0116418
NLRP7	199713	39.0805	5.28838	6.78e-11	4.68e-09
NOTUM	147111	11.553	3.53019	3.67e-09	2e-07
NRCAM	4897	7.48304	2.90363	0.00107417	0.0171199
NTS	4922	8.41917	3.07368	0.00166822	0.0247192
NUF2	83540	5.94028	2.57053	8.79e-06	0.000262287
NUP210	23225	3.2526	1.7016	3.49e-05	0.000885045
NUSAP1	51203	3.58593	1.84235	1.31e-05	0.000370604
NXPH4	11247	14.1232	3.81999	9.83e-06	0.0002904
ODZ2	57451	8.03936	3.00708	7.92e-06	0.000239318
OLR1	4973	6.81585	2.76889	7.04e-06	0.000215683
ONECUT2	9480	5.47704	2.4534	0.00804012	0.0882539
ORC1L	4998	4.61811	2.2073	0.00488592	0.0597198
ORC6L	23594	4.43395	2.14859	0.00126433	0.0195802
PABPC1L	80336	5.50823	2.46159	4.67e-06	0.00014972
PAFAH1B3	5050	3.16521	1.6623	0.000187321	0.00379155
PALM3	342979	4.8363	2.2739	0.000286621	0.00551998
PAQR4	124222	4.24825	2.08687	1.91e-05	0.000516763
PBK	55872	3.0935	1.62924	0.00687643	0.0780627
PCSK9	255738	4.86285	2.2818	0.00882589	0.0946895
PDZK1IP1	10158	3.13643	1.64912	0.000106567	0.00234714
PFKFB4	5210	5.50517	2.46079	0.00010596	0.0023414
PHGR1	644844	26.3439	4.7194	0.00210874	0.0300585
PI4KAP1	728233	3.7536	1.90828	0.000197014	0.00395612
PI4KAP2	375133	4.03795	2.01362	0.00170522	0.0251753
PKMYT1	9088	3.46017	1.79084	0.0002671	0.00518846
PLA2G2F	64600	6.76416	2.75791	1.76e-08	8.56e-07
PLAC2	257000	3.11186	1.63778	0.0049272	0.0601154
PLAU	5328	4.42383	2.1453	1.28e-06	4.56e-05
PLEKHG4	25894	3.45988	1.79072	0.00797709	0.0878001
PLEKHG4B	153478	18.0462	4.17362	4.44e-05	0.001092
PLK1	5347	4.83906	2.27473	4.77e-07	1.83e-05
PLK4	10733	3.48212	1.79997	0.00843445	0.0913928
PM20D1	148811	10.1764	3.34715	4.84e-11	3.44e-09
PNMA5	114824	66.4599	6.05441	3.06e-10	1.96e-08
PNMT	5409	9.49153	3.24664	4.31e-05	0.00106403
PODXL2	50512	4.38832	2.13367	1.52e-05	0.000423346
POLQ	10721	5.31955	2.4113	0.000701334	0.0119675
POSTN	10631	3.7599	1.91069	1.21e-05	0.000346884
POU5F1	5460	7.02969	2.81346	0.00873814	0.094029
PPAPDC1A	196051	22.222	4.47392	0.00491543	0.0600442
PPP1R14C	81706	3.32225	1.73216	0.00909675	0.0966232
PPP1R14D	54866	54.1755	5.75957	0.00108059	0.0171681
PRAME	23532	55.1516	5.78533	1.36e-10	9.24e-09
PRAP1	118471	10.6044	3.40659	0.00299379	0.040009
PRC1	9055	2.90123	1.53666	6.96e-05	0.00163776
PRSS1	5644	373.009	8.54307	7.19e-18	9.58e-16
PRSS8	5652	4.28444	2.09911	2.84e-06	9.53e-05
PSG4	5672	50.2095	5.64989	0.00686678	0.0779978
PSG5	5673	304.075	8.24828	0.00141325	0.0214114
PSORS1C2	170680	33.1901	5.05268	3.18e-12	2.51e-10
PTHLH	5744	3.54936	1.82756	7.5e-05	0.00174616
PTPRR	5801	5.42454	2.4395	0.00138143	0.0210395
PYCR1	5831	6.76626	2.75836	1.14e-08	5.73e-07
RAB3IP	117177	3.19352	1.67515	0.000641062	0.0110714
RAC3	5881	7.05307	2.81825	0.000402052	0.00742513
RAD51	5888	3.64156	1.86456	0.00522693	0.0631362
RAD51AP1	10635	3.70475	1.88938	0.00482279	0.0591139
RAD54L	8438	4.90707	2.29486	0.00043883	0.00800212
RARRES1	5918	4.89499	2.29131	3.28e-07	1.3e-05
RCC1	1104	3.13828	1.64997	0.000207979	0.00414341
RECQL4	9401	4.59424	2.19983	2.81e-06	9.44e-05
RHBG	57127	9.73262	3.28283	0.00034675	0.00654107
RHOXF2B	727940	250.058	7.96612	0.00449562	0.0558599
RHPN1	114822	4.29202	2.10166	0.000169689	0.00347288
ROS1	6098	145.951	7.18934	0.000931839	0.0152477
RRM2	6241	3.07829	1.62213	1.86e-05	0.00050698
RSAD2	91543	4.48815	2.16612	9.27e-05	0.0020926
S100A3	6274	10.7894	3.43155	8.56e-08	3.81e-06
S100A7	6278	4.67994	2.22649	2.72e-09	1.54e-07
S100A7A	338324	11.5884	3.53461	7.7e-08	3.47e-06
S1PR5	53637	4.29229	2.10175	0.00284727	0.0384467
SAA1	6288	4.41015	2.14083	1.2e-05	0.000342997
SAA2	6289	8.09237	3.01656	8.54e-05	0.00195155
SAC3D1	29901	2.94873	1.5601	0.00858511	0.0927769
SBK1	388228	6.58695	2.71961	1.7e-05	0.000469946
SCD	6319	3.4545	1.78848	5.34e-05	0.00128478
SCNN1G	6340	3.24046	1.6962	0.00107017	0.017083
SERPINA1	5265	6.82585	2.77101	2.85e-09	1.6e-07
SERPINB7	8710	9.18449	3.1992	0.00258311	0.0352799
SFTPB	6439	12.8917	3.68837	0.00531857	0.0638133
SGOL1	151648	5.61094	2.48824	0.00912349	0.0967865
SHISA2	387914	7.54642	2.91579	7.72e-05	0.00179109
SIGLEC5	8778	16.181	4.01623	7.07e-08	3.19e-06
SIM2	6493	4.11454	2.04073	0.00381697	0.0488673
SKA1	220134	4.2176	2.07642	0.00164662	0.0244888
SKA3	221150	4.48769	2.16597	0.00117685	0.0184512
SLC12A8	84561	4.04669	2.01674	0.000565961	0.00994534
SLC15A1	6564	6.85031	2.77617	0.000503792	0.00903212
SLC19A1	6573	3.73139	1.89971	0.000648747	0.0111661
SLC1A6	6511	89.443	6.4829	5.3e-20	8e-18
SLC26A6	65010	3.75692	1.90955	0.00200074	0.0287417
SLC29A2	3177	4.43612	2.1493	0.00380767	0.0487792
SLC2A6	11182	2.97304	1.57194	0.00758063	0.0841687
SLC30A2	7780	4.59645	2.20052	0.00358795	0.0466913
SLC34A2	10568	13.7131	3.77749	0.00180673	0.0263853
SLC39A4	55630	4.10607	2.03776	3.51e-05	0.000887564
SLC5A6	8884	3.43316	1.77954	4.29e-05	0.00106079
SLFN13	146857	3.13235	1.64724	0.0046816	0.0577102
SOST	50964	20.1611	4.3335	0.000374452	0.00699841
SOX4	6659	3.21459	1.68463	0.000198187	0.00397178
SPAG5	10615	4.37352	2.12879	1.32e-06	4.67e-05
SPANXB2	100133171	391.143	8.61155	0.00637001	0.0735093
SPINK1	6690	2.92415	1.54802	0.00885988	0.094835
SPP1	6696	23.7737	4.5713	3.86e-16	4.46e-14
SPRR2G	6706	6.7413	2.75303	0.00732645	0.0821122
SSX1	6756	647.614	9.33899	0.00454373	0.0563195
STIL	6491	4.65513	2.21882	0.000784674	0.0131806
STMN1	3925	3.27802	1.71283	0.000101731	0.00227076
SULT1E1	6783	13.5179	3.7568	5.22e-05	0.00126008
SUSD2	56241	3.19928	1.67775	0.00797043	0.0877745
SYT7	9066	3.49635	1.80585	0.00215697	0.0305738
TAC3	6866	16.1184	4.01064	3.6e-14	3.34e-12
TACC3	10460	3.56884	1.83546	7.62e-06	0.000231533
TBX1	6899	6.45386	2.69016	4.81e-05	0.00116795
TCN1	6947	3.7171	1.89418	3.82e-05	0.000955976
TINAGL1	64129	3.46588	1.79322	9.6e-05	0.00216109
TK1	7083	4.01569	2.00565	9.6e-07	3.46e-05
TM4SF19	116211	21.0936	4.39873	0.00285372	0.0385081
TMEM132A	54972	4.68004	2.22652	2.63e-07	1.06e-05
TMEM139	135932	4.66025	2.22041	0.00455102	0.0563753
TNNI2	7136	3.22359	1.68867	0.00801241	0.0880479
TNNT1	7138	27.1232	4.76146	6.69e-07	2.49e-05
TOP2A	7153	4.11801	2.04195	3.44e-07	1.36e-05
TOX3	27324	4.02034	2.00732	0.00079663	0.0133482
TPX2	22974	5.28857	2.40288	1.02e-08	5.14e-07
TRIB3	57761	3.23636	1.69437	0.000507823	0.00907805
TRIP13	9319	4.32313	2.11208	2.05e-05	0.00054323
TROAP	10024	6.71006	2.74633	4.37e-07	1.7e-05
TRPM2	7226	2.9075	1.53978	0.00857129	0.0926771
TRY6	154754	394.783	8.62492	9.58e-10	5.77e-08
TTK	7272	4.82857	2.2716	0.000107521	0.00236557
TTR	7276	42.4844	5.40886	1.92e-10	1.27e-08
TTYH3	80727	2.86809	1.52009	0.000228603	0.0045099
TUBA3C	7278	343.83	8.42555	0.00137719	0.0210366
TUBB3	10381	4.95764	2.30965	3.49e-07	1.37e-05
TYMP	1890	3.17728	1.66779	4.64e-05	0.00113381
TYMS	7298	2.91437	1.54318	9.54e-05	0.00215048
UBD	10537	3.99349	1.99765	1.21e-05	0.000345728
UBE2C	11065	6.13239	2.61645	6.55e-09	3.38e-07
UBE2T	29089	3.52022	1.81567	0.00105025	0.0168315
UCA1	652995	4.06334	2.02267	3.24e-05	0.00082792
UGT1A10	54575	2.91053	1.54128	0.000562388	0.00989851
UGT2A3	79799	52.1023	5.70328	0.000165064	0.00340229
UHRF1	29128	5.38315	2.42845	8.81e-06	0.00026252
UNC13D	201294	3.28124	1.71424	0.000101711	0.00227076
UPK2	7379	4.40746	2.13995	0.000116258	0.00252487
USP18	11274	3.46906	1.79455	0.00504385	0.0613537
VCX3A	51481	14.8873	3.89601	0.00685677	0.0779978
VGLL1	51442	3.54301	1.82497	0.000246001	0.00482491
VIL1	7429	283.467	8.14704	0.00254111	0.0348473
VSTM2L	128434	5.48213	2.45474	0.00657363	0.0755146
WDR66	144406	11.0288	3.46321	0.000185186	0.00375587
WDR72	256764	2.84679	1.50933	0.00172374	0.0253434
WNT7A	7476	9.14513	3.193	0.0048052	0.0589824
XAGE1D	9503	1220.9	10.2537	6.29e-17	7.76e-15
YDJC	150223	3.09477	1.62983	0.00161133	0.02407
ZNF114	163071	20.1347	4.33161	0.00750249	0.0835761
ZNF488	118738	6.40962	2.68024	0.000996378	0.0160699
ZNF737	100129842	3.30403	1.72422	0.00180936	0.0264046
ZWINT	11130	4.64585	2.21594	8.07e-07	2.95e-05

## Sheet: Down-regulation
The list of RNAs whose expressions were down-regulated in muscle-invasive bladder cancer
Gene_Symbol	Gene_ID	foldChange (T/N)	log2FoldChange (T/N)	P value	FDR
A2M	2	0.205056	-2.28591	5.06e-13	4.23e-11
A2ML1	144568	0.323263	-1.62922	9.64e-06	0.000285235
ABCA8	10351	0.0777261	-3.68546	8.1e-10	4.92e-08
ABCA9	10350	0.193311	-2.37101	0.00218641	0.0309477
ABCB5	340273	0.0752416	-3.73233	0.00675359	0.0769704
ABCC9	10060	0.153095	-2.7075	4.79e-05	0.00116524
ABI3BP	25890	0.089154	-3.48756	1.01e-18	1.44e-16
ABL1	25	0.31082	-1.68585	2.32e-07	9.48e-06
ABLIM1	3983	0.310486	-1.6874	1.31e-08	6.53e-07
ACACB	32	0.1319	-2.92248	1.19e-11	8.93e-10
ACOX2	8309	0.126781	-2.97959	0.000725039	0.0122808
ACTA2	59	0.103631	-3.27048	2.23e-25	4.95e-23
ACTC1	70	0.0250923	-5.31661	1.64e-120	1.11e-116
ACTG2	72	0.0494028	-4.33926	9.32e-57	7.86e-54
ACTN1	87	0.345761	-1.53215	0.00011762	0.00254898
ACTN2	88	0.0358735	-4.80094	4.5e-07	1.74e-05
ADAM33	80332	0.103328	-3.27469	8.47e-10	5.13e-08
ADAMTS1	9510	0.0919278	-3.44336	7.91e-47	5.52e-44
ADAMTS4	9507	0.124317	-3.0079	1.84e-30	5.92e-28
ADAMTS5	11096	0.261134	-1.93714	0.00431667	0.0539344
ADAMTS8	11095	0.112207	-3.15576	1.19e-05	0.000342541
ADAMTS9	56999	0.255879	-1.96647	6.81e-06	0.000209854
ADAMTSL3	57188	0.0442947	-4.49672	2.54e-10	1.65e-08
ADARB1	104	0.148222	-2.75416	8.96e-14	8.02e-12
ADCY5	111	0.078679	-3.66788	1.74e-10	1.15e-08
ADCY9	115	0.336889	-1.56965	0.00126618	0.0195809
ADCYAP1	116	0.138907	-2.84781	0.00353399	0.0461493
ADH1B	125	0.0412568	-4.59923	8.2e-52	6.38e-49
ADH1C	126	0.290803	-1.78189	0.00190841	0.0275718
ADRA2A	150	0.291448	-1.77869	0.00450598	0.0559544
ADRB3	155	0.073053	-3.77491	0.000979821	0.0158788
AFF3	3899	0.0650335	-3.94267	1.19e-08	5.96e-07
AG2	387763	0.113634	-3.13754	1.08e-36	4.96e-34
AGTR1	185	0.0932743	-3.42238	8.57e-05	0.00195386
AHNAK	79026	0.302334	-1.72578	9.15e-05	0.0020755
AKAP12	9590	0.152264	-2.71535	1.7e-21	2.94e-19
AKAP2	11217	0.169899	-2.55725	2.92e-09	1.64e-07
AKAP6	9472	0.0618567	-4.01493	1.23e-09	7.35e-08
AKT3	10000	0.253713	-1.97873	3.94e-05	0.000981569
ALDH1B1	219	0.157318	-2.66825	3.81e-17	4.82e-15
ALDH2	217	0.277107	-1.85149	5.62e-09	2.93e-07
ALOX12	239	0.225111	-2.15129	0.000122845	0.00264522
ALOX15B	247	0.201585	-2.31054	4.18e-05	0.00103492
AMOTL1	154810	0.243519	-2.03789	6.34e-09	3.28e-07
ANGPTL1	9068	0.102425	-3.28736	6.54e-06	0.000202609
ANGPTL2	23452	0.335524	-1.57551	8.34e-06	0.000250484
ANGPTL7	10218	0.0473807	-4.39956	0.000266548	0.00518271
ANK2	287	0.117976	-3.08344	1.25e-08	6.25e-07
ANKRD57	65124	0.346753	-1.52802	2.37e-08	1.14e-06
ANKS1B	56899	0.085902	-3.54116	0.00827778	0.0901779
ANO5	203859	0.153805	-2.70083	0.00634245	0.0732748
ANTXR2	118429	0.175625	-2.50943	2.28e-14	2.16e-12
ANXA1	301	0.346571	-1.52878	1.06e-05	0.000310914
ANXA6	309	0.196752	-2.34555	1.4e-15	1.5e-13
AOC3	8639	0.0853421	-3.5506	1.83e-40	1e-37
AOX1	316	0.075008	-3.73681	5.7e-09	2.96e-07
APBB1	322	0.227626	-2.13526	1.94e-05	0.000524246
APOBEC3A	200315	0.300151	-1.73624	0.000113882	0.0024893
APOLD1	81575	0.177731	-2.49223	6.03e-17	7.49e-15
AQP1	358	0.176988	-2.49828	2.22e-19	3.21e-17
ARHGAP10	79658	0.347838	-1.52351	0.000166018	0.00341849
ARHGAP20	57569	0.0964018	-3.3748	0.000336006	0.0063621
ARHGAP24	83478	0.243933	-2.03544	0.0025211	0.0346433
ARHGAP6	395	0.234405	-2.09293	0.00057697	0.0100937
ARHGEF37	389337	0.241224	-2.05155	0.000193483	0.0039007
ARHGEF9	23229	0.349491	-1.51667	0.00165521	0.0245924
ARID5A	10865	0.230455	-2.11745	4.11e-10	2.58e-08
ARID5B	84159	0.236813	-2.07818	7.3e-13	6.08e-11
ARMCX1	51309	0.275801	-1.8583	0.00107125	0.0170869
ASB2	51676	0.0848488	-3.55896	2.24e-11	1.67e-09
ASB5	140458	0.0301368	-5.05233	1.76e-14	1.68e-12
ASPA	443	0.0994789	-3.32947	0.00193072	0.0278543
ATF3	467	0.110159	-3.18234	9.98e-40	5.31e-37
ATP1A2	477	0.0362253	-4.78686	8.11e-39	4.21e-36
ATP1B2	482	0.167456	-2.57815	0.00421276	0.0528646
ATP2B4	493	0.234871	-2.09006	8.17e-11	5.61e-09
ATP8B2	57198	0.332764	-1.58743	0.000728374	0.0123269
B3GALT2	8707	0.0988487	-3.33863	0.0084689	0.0916679
BAG2	9532	0.156569	-2.67513	1.3e-09	7.71e-08
BAI3	577	0.0937661	-3.41479	0.00208734	0.0298765
BCHE	590	0.0963075	-3.37621	1.64e-05	0.000454255
BCL2	596	0.323801	-1.62682	0.00254091	0.0348473
BCL2L2	599	0.327173	-1.61187	1.46e-05	0.000410046
BDKRB1	623	0.164802	-2.60119	0.000235583	0.00464308
BDKRB2	624	0.210436	-2.24854	2.9e-10	1.87e-08
BHMT2	23743	0.0611905	-4.03055	7.37e-06	0.000224515
BIN1	274	0.215152	-2.21657	3.82e-10	2.42e-08
BMP5	653	0.102187	-3.29072	0.000242507	0.00476561
BNC2	54796	0.169999	-2.5564	1.46e-05	0.00040994
BOC	91653	0.190709	-2.39056	9.86e-09	5e-07
BTG2	7832	0.213462	-2.22795	2.44e-17	3.13e-15
BVES	11149	0.136171	-2.8765	7.74e-06	0.000234864
C10orf72	196740	0.168681	-2.56763	2.58e-08	1.23e-06
C13orf33	84935	0.198063	-2.33597	1.32e-07	5.62e-06
C13orf36	400120	0.0619326	-4.01316	0.00946065	0.0995286
C15orf59	388135	0.189612	-2.39888	0.00960313	0.100733
C16orf45	89927	0.219679	-2.18653	4.73e-06	0.000151163
C16orf89	146556	0.0473172	-4.40149	6.88e-12	5.3e-10
C17orf91	84981	0.230952	-2.11433	3.55e-07	1.39e-05
C1orf177	163747	0.0490502	-4.3496	0.000465866	0.00843434
C1orf95	375057	0.0538742	-4.21426	8.94e-05	0.00203278
C1QTNF7	114905	0.0737428	-3.76135	1.69e-07	7.01e-06
C1QTNF9	338872	0.0897401	-3.4781	0.00897678	0.0957823
C20orf114	92747	0.235396	-2.08684	1.21e-20	1.99e-18
C20orf200	253868	0.0505138	-4.30718	0.000131433	0.00280035
C21orf63	59271	0.291362	-1.77911	9.27e-05	0.0020926
C2CD4B	388125	0.172463	-2.53564	0.00212936	0.0302884
C2orf40	84417	0.0381763	-4.71118	5.47e-11	3.83e-09
C2orf54	79919	0.347158	-1.52634	0.0023174	0.0324389
C3	718	0.324566	-1.62341	3.19e-07	1.26e-05
C3orf70	285382	0.134643	-2.89279	3.28e-06	0.000108253
C4A	720	0.336797	-1.57005	5.85e-06	0.000183134
C4orf31	79625	0.116521	-3.10134	7.19e-05	0.00168234
C5orf4	10826	0.125156	-2.99821	1.13e-07	4.88e-06
C6orf186	728464	0.0623247	-4.00405	0.00542067	0.0649169
C7	730	0.0609273	-4.03677	4.6e-45	2.91e-42
C7orf41	222166	0.230013	-2.12021	1.59e-08	7.81e-07
C7orf58	79974	0.0554579	-4.17246	5.7e-18	7.75e-16
C8orf4	56892	0.238726	-2.06657	3.01e-16	3.52e-14
C8orf84	157869	0.0908827	-3.45985	1.67e-15	1.79e-13
C8orf85	441376	0.0572014	-4.1278	7.88e-05	0.00182219
C9orf169	375791	0.299177	-1.74093	0.000534131	0.00946702
CACNA1C	775	0.115112	-3.1189	2.49e-11	1.83e-09
CACNA1H	8912	0.0800446	-3.64305	1.72e-29	4.96e-27
CACNA2D1	781	0.105788	-3.24075	0.00211659	0.0301279
CACNB2	783	0.0896929	-3.47886	2.02e-05	0.000538187
CACNB4	785	0.138442	-2.85264	0.000387032	0.00721355
CADM3	57863	0.152438	-2.71371	1.5e-05	0.000417999
CALD1	800	0.106102	-3.23648	2.56e-27	6.41e-25
CAMK2A	815	0.0665298	-3.90985	0.000688495	0.0117673
CAP2	10486	0.196696	-2.34596	5.68e-05	0.00135782
CASQ2	845	0.0345905	-4.85348	3.26e-35	1.4e-32
CAV1	857	0.349554	-1.51641	1.18e-05	0.000339703
CBX6	23466	0.31435	-1.66956	0.000857771	0.014208
CBX7	23492	0.166434	-2.58698	7.75e-15	7.8e-13
CC2D2A	57545	0.267512	-1.90232	0.000969068	0.0157643
CCDC136	64753	0.176098	-2.50555	0.00768864	0.0853211
CCDC69	26112	0.14338	-2.80209	1.4e-20	2.22e-18
CCDC80	151887	0.169103	-2.56403	1.13e-20	1.87e-18
CCL14	6358	0.0892584	-3.48587	1.39e-15	1.5e-13
CCL19	6363	0.284267	-1.81468	0.000255948	0.00500546
CCL2	6347	0.102626	-3.28453	3.43e-32	1.26e-29
CCND2	894	0.279455	-1.83931	9.46e-08	4.14e-06
CD200	4345	0.276583	-1.85422	0.000820969	0.0136655
CD300LG	146894	0.090081	-3.47263	0.00304228	0.0405391
CD302	9936	0.312533	-1.67792	0.000114457	0.00249646
CD34	947	0.236839	-2.07802	1.04e-11	7.86e-10
CD55	1604	0.250705	-1.99594	1.43e-14	1.4e-12
CDC42BPA	8476	0.307205	-1.70273	5.3e-06	0.000168036
CDC42EP3	10602	0.294307	-1.76461	1.12e-05	0.000323991
CDKN1A	1026	0.332068	-1.59045	4.22e-09	2.28e-07
CDON	50937	0.202747	-2.30225	0.000295053	0.00565547
CELF2	10659	0.149497	-2.74182	1.93e-09	1.12e-07
CFD	1675	0.0767588	-3.70352	2.89e-46	1.95e-43
CFL2	1073	0.101018	-3.30732	7.9e-21	1.33e-18
CGNL1	84952	0.0972877	-3.3616	8.76e-12	6.64e-10
CH25H	9023	0.102587	-3.28508	4.72e-09	2.52e-07
CHRDL1	91851	0.107534	-3.21714	6.65e-11	4.61e-09
CHRM2	1129	0.0386669	-4.69276	1.88e-06	6.51e-05
CHRM3	1131	0.120125	-3.05739	0.00122505	0.0191034
CILP	8483	0.109046	-3.197	3.63e-22	6.56e-20
CKB	1152	0.190347	-2.3933	8.48e-16	9.53e-14
CKMT2	1160	0.0910073	-3.45787	0.003748	0.0481672
CLCA4	22802	0.19666	-2.34622	7.04e-18	9.43e-16
CLDN5	7122	0.182851	-2.45126	3.21e-11	2.32e-09
CLEC10A	10462	0.264942	-1.91625	0.00573626	0.0679254
CLEC3A	10143	0.0609722	-4.03571	1.46e-05	0.000410046
CLEC3B	7123	0.048397	-4.36894	1.08e-29	3.25e-27
CLIC4	25932	0.208719	-2.26036	4.06e-13	3.42e-11
CLIP3	25999	0.126937	-2.97782	1.04e-13	9.13e-12
CLIP4	79745	0.338697	-1.56193	0.000554486	0.00978496
CLU	1191	0.296512	-1.75384	3.55e-07	1.39e-05
CMA1	1215	0.0998257	-3.32444	0.00242316	0.0336401
CMTM5	116173	0.0516685	-4.27457	0.00142958	0.0216425
CNFN	84518	0.110345	-3.17991	7.85e-20	1.17e-17
CNGA3	1261	0.0609207	-4.03692	0.00697675	0.0788918
CNKSR3	154043	0.307656	-1.70061	0.00129384	0.0199608
CNN1	1264	0.0392046	-4.67283	7.68e-86	1.73e-82
CNRIP1	25927	0.250959	-1.99448	0.00131833	0.0202923
CNTN1	1272	0.0984947	-3.34381	8.67e-10	5.24e-08
COL14A1	7373	0.134037	-2.89929	1.1e-27	2.78e-25
COL19A1	1310	0.038747	-4.68977	3.6e-06	0.000117212
COL21A1	81578	0.149889	-2.73803	0.000488616	0.00879118
COL4A4	1286	0.200071	-2.32141	0.00413066	0.0521252
COL4A6	1288	0.212904	-2.23173	8.09e-12	6.18e-10
COLEC12	81035	0.217305	-2.20221	4.53e-06	0.000145154
COX7A1	1346	0.148808	-2.74848	1.62e-06	5.63e-05
CPA3	1359	0.190315	-2.39354	1.47e-06	5.19e-05
CPEB1	64506	0.0555381	-4.17038	0.00098738	0.0159629
CPEB2	132864	0.265341	-1.91408	7.95e-05	0.0018369
CPEB4	80315	0.284555	-1.81322	3.9e-06	0.00012648
CPNE6	9362	0.0582678	-4.10116	0.000676867	0.0116204
CPXM2	119587	0.129383	-2.95028	2.01e-14	1.92e-12
CRCT1	54544	0.152608	-2.7121	3.01e-09	1.68e-07
CREM	1390	0.349476	-1.51674	0.000149964	0.00312286
CRISP3	10321	0.0964483	-3.3741	2.12e-22	3.9e-20
CRISPLD2	83716	0.220605	-2.18047	1.04e-15	1.15e-13
CRNN	49860	0.00261033	-8.58155	0	0
CRTAC1	55118	0.32156	-1.63684	2.82e-09	1.59e-07
CRY2	1408	0.301871	-1.728	2.68e-06	9.03e-05
CRYAB	1410	0.0719395	-3.79707	8.45e-30	2.59e-27
CRYM	1428	0.185042	-2.43407	0.000428057	0.00783391
CSDC2	27254	0.229515	-2.12334	0.0072249	0.0811989
CSF3	1440	0.0872364	-3.51893	1.48e-18	2.1e-16
CSGALNACT1	55790	0.2096	-2.25429	1.77e-06	6.14e-05
CSPG4	1464	0.270873	-1.88431	6.16e-08	2.8e-06
CSRNP1	64651	0.142491	-2.81106	6.06e-25	1.3e-22
CSRP1	1465	0.0936244	-3.41697	2.67e-30	8.32e-28
CSTA	1475	0.206067	-2.27881	2.37e-14	2.23e-12
CTGF	1490	0.118326	-3.07916	1.3e-29	3.87e-27
CTSG	1511	0.127408	-2.97248	2.33e-05	0.00061343
CXCL12	6387	0.222143	-2.17044	8.44e-13	6.98e-11
CXCL13	10563	0.235212	-2.08797	1.71e-15	1.82e-13
CXCL2	2920	0.197727	-2.33842	5.24e-06	0.00016629
CXCR2	3579	0.172936	-2.53169	0.00225951	0.0317823
CYBRD1	79901	0.202583	-2.30342	1.02e-14	1.02e-12
CYGB	114757	0.268097	-1.89917	5.65e-09	2.94e-07
CYP1B1	1545	0.331667	-1.59219	3.44e-09	1.9e-07
CYP21A2	1589	0.150958	-2.72778	0.00383979	0.0490746
CYP2A6	1548	0.058464	-4.09631	3.39e-06	0.000111205
CYR61	3491	0.123338	-3.01931	1.9e-30	5.99e-28
DAAM2	23500	0.181418	-2.46261	3.08e-05	0.000790122
DACT3	147906	0.105034	-3.25107	1.55e-10	1.04e-08
DAPL1	92196	0.20344	-2.29733	0.000896268	0.0147491
DARC	2532	0.115506	-3.11396	1.82e-23	3.61e-21
DCHS1	8642	0.22583	-2.14669	4.64e-08	2.15e-06
DCHS2	54798	0.1058	-3.24059	0.00754879	0.0839644
DCLK1	9201	0.170049	-2.55598	0.00128557	0.0198483
DCN	1634	0.159397	-2.6493	2.63e-21	4.5e-19
DCUN1D3	123879	0.323154	-1.62971	0.00248502	0.0342638
DDR2	4921	0.119768	-3.06168	2.31e-05	0.000609835
DENND2A	27147	0.226505	-2.14239	0.000226888	0.00448043
DES	1674	0.0460602	-4.44034	4.35e-44	2.67e-41
DGKB	1607	0.0611924	-4.0305	0.000173342	0.00354049
DGKG	1608	0.1613	-2.63219	0.00282859	0.038256
DISP1	84976	0.290581	-1.78299	0.00950781	0.0999209
DIXDC1	85458	0.102564	-3.2854	3.17e-14	2.96e-12
DKK1	22943	0.293017	-1.77095	8.45e-09	4.3e-07
DLC1	10395	0.317715	-1.6542	1.11e-05	0.000321699
DLG2	1740	0.141959	-2.81646	0.0054457	0.0651072
DMD	1756	0.0618822	-4.01433	6.59e-25	1.39e-22
DMGDH	29958	0.076186	-3.71433	0.00581129	0.0685758
DMPK	1760	0.214103	-2.22362	4.66e-11	3.35e-09
DNAJB4	11080	0.192812	-2.37473	2.67e-06	9.01e-05
DNAJB5	25822	0.130599	-2.93679	9.62e-11	6.58e-09
DOCK11	139818	0.313893	-1.67166	0.00610414	0.0710897
DOK6	220164	0.0700729	-3.835	7.98e-07	2.92e-05
DPCR1	135656	0.0620873	-4.00956	0.000853091	0.014142
DPT	1805	0.0918142	-3.44514	3.25e-23	6.32e-21
DPYSL2	1808	0.314109	-1.67066	3.84e-07	1.5e-05
DPYSL3	1809	0.186261	-2.4246	1.47e-14	1.43e-12
DSTN	11034	0.246882	-2.01811	4.8e-09	2.54e-07
DTNA	1837	0.059574	-4.06917	5.31e-18	7.31e-16
DUSP1	1843	0.113775	-3.13575	2.22e-38	1.1e-35
DUSP2	1844	0.169429	-2.56125	4.47e-26	1.03e-23
DUSP4	1846	0.314293	-1.66982	4.15e-09	2.25e-07
DUSP5	1847	0.210009	-2.25147	6.33e-22	1.12e-19
DUSP8	1850	0.245427	-2.02663	0.00330838	0.0434837
DYNC1I1	1780	0.172653	-2.53405	0.000108204	0.00237802
DYSF	8291	0.276324	-1.85557	6.49e-06	0.000201509
EBF1	1879	0.160237	-2.64172	3.17e-05	0.000811683
ECM1	1893	0.332511	-1.58853	1.17e-06	4.17e-05
EDNRA	1909	0.234999	-2.08928	1.38e-05	0.000389168
EDNRB	1910	0.250241	-1.99861	3.4e-06	0.000111265
EFHA2	286097	0.0918838	-3.44405	0.00104097	0.016696
EGR1	1958	0.091798	-3.44539	8.94e-44	5.32e-41
EGR2	1959	0.191939	-2.38128	7.82e-08	3.51e-06
EGR3	1960	0.0744966	-3.74668	1.22e-24	2.55e-22
ELANE	1991	0.0651176	-3.94081	0.00287576	0.0387174
ELN	2006	0.223292	-2.16299	5.08e-14	4.66e-12
EMCN	51705	0.269371	-1.89233	0.000124979	0.00268545
EMILIN1	11117	0.255752	-1.96718	2.77e-11	2.01e-09
EML1	2009	0.173453	-2.52738	2.77e-07	1.11e-05
EMP1	2012	0.129733	-2.94638	1.74e-32	6.77e-30
ENDOU	8909	0.0765963	-3.70658	7.1e-05	0.00166501
EPHA3	2042	0.14867	-2.74981	7.89e-07	2.89e-05
EPHA7	2045	0.0999135	-3.32318	1.68e-07	7.01e-06
EPHB1	2047	0.121825	-3.03711	0.00414858	0.0522474
EPHX2	2053	0.298483	-1.74428	0.000632997	0.0109884
EPM2A	7957	0.148309	-2.75332	0.000132731	0.00282206
ESR1	2099	0.125724	-2.99167	1.76e-08	8.56e-07
F10	2159	0.0696389	-3.84396	6.25e-07	2.34e-05
F13A1	2162	0.309532	-1.69184	1.1e-05	0.000320162
F8	2157	0.27563	-1.85919	0.00498151	0.0607048
FAIM2	23017	0.0840841	-3.57202	1.27e-05	0.000360034
FAM107A	11170	0.0614085	-4.02542	1.75e-22	3.26e-20
FAM129A	116496	0.0705865	-3.82446	1.62e-45	1.06e-42
FAM135B	51059	0.0390793	-4.67745	8.3e-05	0.00190543
FAM13B	51306	0.343905	-1.53992	0.000419794	0.00771057
FAM149A	25854	0.23353	-2.09832	0.00357608	0.0466088
FAM180B	399888	0.0248395	-5.33122	5.57e-05	0.00133693
FAM189A2	9413	0.13353	-2.90477	0.000185816	0.00376486
FAM43A	131583	0.28062	-1.83331	6.58e-05	0.00155275
FAM46A	55603	0.337286	-1.56795	1.98e-05	0.000530599
FAM46B	115572	0.112502	-3.15198	2.5e-11	1.83e-09
FAM46C	54855	0.332484	-1.58864	3.85e-05	0.000963098
FAT4	79633	0.163229	-2.61503	4.32e-05	0.00106403
FBLN2	2199	0.196543	-2.34708	6.01e-17	7.49e-15
FBLN5	10516	0.183325	-2.44753	1.32e-12	1.07e-10
FBN1	2200	0.295367	-1.75942	1.98e-07	8.21e-06
FBXL21	26223	0.0732206	-3.77161	0.00736367	0.0823115
FBXL22	283807	0.0822077	-3.60458	1.22e-05	0.000346884
FBXL7	23194	0.162474	-2.62172	3.99e-06	0.000129329
FBXO30	84085	0.332316	-1.58937	0.00290586	0.0390555
FCER1A	2205	0.21418	-2.2231	0.00894689	0.0956146
FERMT2	10979	0.132511	-2.91581	2.79e-20	4.31e-18
FGF10	2255	0.0580737	-4.10597	0.00476795	0.0586319
FGF2	2247	0.136084	-2.87743	2.67e-06	9.01e-05
FGF7	2252	0.177716	-2.49235	1.1e-07	4.78e-06
FGFBP1	9982	0.263513	-1.92405	1.45e-12	1.17e-10
FGFR1	2260	0.223033	-2.16467	6.54e-12	5.05e-10
FGL2	10875	0.0788478	-3.66479	7.71e-32	2.74e-29
FHL1	2273	0.0471048	-4.40798	2.5e-71	3.62e-68
FIGF	2277	0.0673211	-3.8928	8.15e-05	0.00187331
FILIP1	27145	0.0447379	-4.48236	4.23e-15	4.37e-13
FILIP1L	11259	0.158796	-2.65476	2.19e-16	2.61e-14
FLNA	2316	0.0964327	-3.37433	1.47e-14	1.43e-12
FLNC	2318	0.0300913	-5.05451	8.61e-102	2.49e-98
FNBP1	23048	0.198602	-2.33205	7.76e-13	6.43e-11
FOS	2353	0.112936	-3.14642	3.72e-31	1.23e-28
FOSB	2354	0.0723928	-3.78801	1.34e-68	1.81e-65
FOSL1	8061	0.256067	-1.96541	4.57e-13	3.84e-11
FOXF1	2294	0.112396	-3.15334	1.67e-16	2.01e-14
FOXN3	1112	0.3075	-1.70134	7.59e-07	2.8e-05
FOXP2	93986	0.075833	-3.72103	0.000144873	0.00303243
FRY	10129	0.345639	-1.53266	1.74e-05	0.000479432
FXYD1	5348	0.07372	-3.7618	1.4e-06	4.94e-05
FXYD6	53826	0.0974442	-3.35928	4.21e-27	1.03e-24
FYCO1	79443	0.232058	-2.10745	9.65e-10	5.79e-08
FZD7	8324	0.239412	-2.06243	8.65e-08	3.83e-06
GADD45B	4616	0.151187	-2.72559	4.09e-29	1.15e-26
GALNTL2	117248	0.135318	-2.88558	0.000117425	0.00254748
GARNL3	84253	0.248853	-2.00663	0.00508967	0.0617758
GAS7	8522	0.209848	-2.25258	1.44e-08	7.11e-07
GATA5	140628	0.0680521	-3.87722	1.89e-05	0.000512393
GATA6	2627	0.134944	-2.88957	3.05e-08	1.44e-06
GBP6	163351	0.273783	-1.8689	0.00102566	0.0164896
GCNT3	9245	0.219301	-2.18901	7e-05	0.00164507
GCOM1	145781	0.143387	-2.80201	2.18e-15	2.3e-13
GDF10	2662	0.0866029	-3.52944	0.00433315	0.0541069
GEFT	115557	0.177967	-2.49032	1.61e-09	9.44e-08
GEM	2669	0.106605	-3.22965	2.87e-22	5.23e-20
GFRA1	2674	0.106294	-3.23386	1.01e-07	4.4e-06
GHR	2690	0.165454	-2.5955	0.0017077	0.0251936
GLP2R	9340	0.0106231	-6.55666	5.87e-10	3.62e-08
GNAL	2774	0.087718	-3.51098	4.29e-06	0.000137742
GNAO1	2775	0.0874474	-3.51544	1.29e-07	5.53e-06
GNAZ	2781	0.175546	-2.51008	0.00305166	0.0406372
GNG11	2791	0.284092	-1.81557	5.49e-06	0.000173158
GNG7	2788	0.136219	-2.876	1.81e-05	0.000494717
GPC6	10082	0.308729	-1.69559	0.000892542	0.0147175
GPIHBP1	338328	0.135611	-2.88245	0.000782481	0.0131546
GPM6B	2824	0.259166	-1.94805	0.00930111	0.0981563
GPR112	139378	0.0177323	-5.81748	0.000109136	0.0023959
GPR124	25960	0.205418	-2.28337	2.76e-13	2.34e-11
GPR133	283383	0.0533547	-4.22824	1.05e-14	1.04e-12
GPR183	1880	0.318765	-1.64944	0.00135062	0.0206793
GPRASP1	9737	0.112244	-3.15529	1.64e-08	8.03e-07
GRASP	160622	0.255814	-1.96683	0.000172108	0.00351883
GREM2	64388	0.114868	-3.12195	9.19e-05	0.00207959
GSN	2934	0.182077	-2.45738	1.35e-14	1.33e-12
GSTM5	2949	0.0950997	-3.39442	1.24e-06	4.42e-05
GUCA1C	9626	0.00721969	-7.11385	5.92e-10	3.64e-08
GULP1	51454	0.272912	-1.87349	0.00329643	0.0433734
GYPC	2995	0.23392	-2.09591	6.99e-07	2.6e-05
GYS2	2998	0.0810117	-3.62573	0.00527204	0.0635187
HAAO	23498	0.184312	-2.43978	0.000147534	0.00307651
HAND1	9421	0.0424453	-4.55825	6.77e-06	0.000208932
HAND2	9464	0.0955229	-3.38801	7.82e-07	2.88e-05
HAS1	3036	0.114118	-3.1314	4.74e-05	0.00115539
HBB	3043	0.352408	-1.50468	3.08e-06	0.000102523
HBEGF	1839	0.138401	-2.85307	1.13e-28	3.06e-26
HCG22	285834	0.00773546	-7.0143	6.69e-16	7.65e-14
HDAC4	9759	0.214141	-2.22337	1.01e-05	0.000297177
HDC	3067	0.182535	-2.45375	0.00806813	0.0885133
HEPH	9843	0.236235	-2.0817	7.02e-06	0.000215562
HHIP	64399	0.137174	-2.86592	0.00201967	0.0289725
HIF3A	64344	0.108772	-3.20062	2.89e-06	9.66e-05
HIPK3	10114	0.24408	-2.03457	1.98e-06	6.8e-05
HLF	3131	0.0370142	-4.75578	2.25e-13	1.93e-11
HPR	3250	0.0320013	-4.96573	0.000128094	0.00274074
HPSE2	60495	0.0607884	-4.04006	1.95e-05	0.000524246
HRNBP3	146713	0.0257968	-5.27666	3.02e-18	4.19e-16
HS3ST1	9957	0.294112	-1.76556	8.17e-09	4.16e-07
HSD17B6	8630	0.149691	-2.73994	1.81e-05	0.000494717
HSPA12A	259217	0.228626	-2.12894	0.00395572	0.0504205
HSPA2	3306	0.239069	-2.0645	5.53e-07	2.08e-05
HSPB2	3316	0.191598	-2.38384	0.00247484	0.0341467
HSPB6	126393	0.0377304	-4.72813	5.28e-90	1.33e-86
HSPB7	27129	0.0679647	-3.87907	1.72e-23	3.44e-21
HSPB8	26353	0.110339	-3.17999	1.92e-32	7.33e-30
HSPG2	3339	0.283922	-1.81643	1.05e-06	3.77e-05
IER3	8870	0.187357	-2.41614	9.56e-23	1.79e-20
IGF1	3479	0.21373	-2.22614	2.02e-05	0.000538187
IGFBP5	3488	0.287188	-1.79993	3.96e-09	2.16e-07
IGJ	3512	0.283146	-1.82038	1.79e-12	1.42e-10
IGSF10	285313	0.0786977	-3.66753	2.62e-07	1.05e-05
IGSF9B	22997	0.0556893	-4.16645	0.000897913	0.0147641
IL13	3596	0.0897148	-3.47851	0.00998046	0.103917
IL33	90865	0.328192	-1.60739	0.000115075	0.00250624
IL6	3569	0.0872187	-3.51922	4.26e-24	8.63e-22
IL6ST	3572	0.197425	-2.34062	5.78e-06	0.000181031
ILK	3611	0.310537	-1.68717	5.11e-07	1.94e-05
INMT	11185	0.210916	-2.24526	0.00057872	0.0101156
ITGA1	3672	0.210303	-2.24946	1.1e-07	4.78e-06
ITGA5	3678	0.180463	-2.47023	1.43e-17	1.86e-15
ITGA7	3679	0.124227	-3.00895	9.4e-17	1.15e-14
ITGA8	8516	0.0555115	-4.17107	1.49e-08	7.33e-07
ITGA9	3680	0.151235	-2.72514	0.00108249	0.0171849
ITGB1BP2	26548	0.111715	-3.1621	0.00377116	0.048434
ITGB3	3690	0.178178	-2.48861	0.00027252	0.00527855
ITIH5	80760	0.0824479	-3.60037	6.18e-33	2.5e-30
ITM2A	9452	0.230642	-2.11628	2.5e-08	1.19e-06
ITPKB	3707	0.219282	-2.18914	3.87e-10	2.45e-08
ITPR1	3708	0.127124	-2.97569	8.2e-16	9.27e-14
IVL	3713	0.35324	-1.50128	1.32e-09	7.82e-08
JAM2	58494	0.161838	-2.62738	0.000293136	0.00562938
JAM3	83700	0.139355	-2.84317	2.47e-14	2.32e-12
JAZF1	221895	0.231464	-2.11114	0.000115925	0.00252033
JPH2	57158	0.0830368	-3.59011	8e-20	1.17e-17
JUN	3725	0.217861	-2.19852	2.09e-13	1.8e-11
JUNB	3726	0.306287	-1.70704	1.24e-09	7.36e-08
KANK1	23189	0.287171	-1.80002	1.4e-07	5.9e-06
KANK2	25959	0.135798	-2.88047	2.2e-23	4.32e-21
KATNAL1	84056	0.28147	-1.82895	0.00665835	0.0761459
KBTBD10	10324	0.0366191	-4.77126	4.62e-09	2.48e-07
KCNA5	3741	0.0989207	-3.33758	0.00384043	0.0490746
KCNB1	3745	0.0241605	-5.37121	1.63e-05	0.000450916
KCND3	3752	0.113127	-3.14398	0.00528759	0.0635547
KCNE4	23704	0.0802737	-3.63893	1.28e-19	1.86e-17
KCNH2	3757	0.160408	-2.64018	1.83e-05	0.000499419
KCNJ8	3764	0.287468	-1.79853	0.00745303	0.0831167
KCNK3	3777	0.160568	-2.63874	0.00123034	0.0191712
KCNMA1	3778	0.0528494	-4.24197	2.89e-28	7.62e-26
KCNMB1	3779	0.0695983	-3.8448	1.25e-20	2.01e-18
KIAA0408	9729	0.0391403	-4.6752	4.88e-07	1.86e-05
KIAA0513	9764	0.302199	-1.72643	0.000134265	0.00284869
KIAA1462	57608	0.224332	-2.1563	2.71e-09	1.54e-07
KIAA1644	85352	0.0477661	-4.38787	2.03e-15	2.15e-13
KLF17	128209	0.0675991	-3.88685	0.00266902	0.0363551
KLF2	10365	0.140398	-2.83241	3.81e-15	3.98e-13
KLF4	9314	0.180716	-2.4682	4.48e-20	6.82e-18
KLF6	1316	0.314085	-1.67077	6.15e-09	3.18e-07
KLF9	687	0.149437	-2.74239	5.75e-20	8.62e-18
KLHDC5	57542	0.322877	-1.63094	0.000133524	0.00283594
KLHL13	90293	0.21221	-2.23643	0.00159847	0.0239486
KLHL5	51088	0.329597	-1.60123	0.000989811	0.0159894
KLK11	11012	0.152018	-2.71769	2.26e-07	9.3e-06
KLK12	43849	0.0418022	-4.58028	4.88e-09	2.58e-07
KLK13	26085	0.0327087	-4.93418	7.55e-21	1.28e-18
KRT13	3860	0.218118	-2.19682	1.98e-06	6.8e-05
KRT4	3851	0.0346855	-4.84952	1.47e-103	4.97e-100
KRT78	196374	0.0655517	-3.93122	1.34e-08	6.63e-07
KY	339855	0.0735535	-3.76506	0.00245333	0.0339425
LAMA2	3908	0.160971	-2.63513	1.16e-10	7.9e-09
LAMA4	3910	0.307811	-1.69989	1.12e-06	4.01e-05
LAMC3	10319	0.172229	-2.5376	1.65e-10	1.1e-08
LATS2	26524	0.300502	-1.73455	8.54e-05	0.00195155
LDB2	9079	0.319346	-1.64681	0.00171978	0.0253434
LDB3	11155	0.118662	-3.07506	0.000805241	0.0134612
LDLR	3949	0.306686	-1.70517	3.06e-09	1.7e-07
LEPR	3953	0.236576	-2.07963	0.000142315	0.00299127
LGALS7	3963	0.29812	-1.74603	4.95e-05	0.00120169
LGI4	163175	0.201999	-2.30758	0.000320926	0.00611664
LHFP	10186	0.323639	-1.62754	4.16e-05	0.00103111
LIF	3976	0.316409	-1.66014	1.34e-05	0.000377826
LIFR	3977	0.214999	-2.2176	6.13e-08	2.79e-06
LIMS2	55679	0.0925035	-3.43435	6.1e-28	1.58e-25
LMCD1	29995	0.259367	-1.94694	3.15e-10	2.02e-08
LMO3	55885	0.0654302	-3.9339	1.63e-18	2.29e-16
LMOD1	25802	0.0461403	-4.43783	3.29e-75	5.13e-72
LMOD3	56203	0.0593861	-4.07373	0.00184729	0.0268421
LOC100302650	100302650	0.11193	-3.15933	8.24e-07	3.01e-05
LOC283174	283174	0.0726555	-3.78278	2.49e-06	8.44e-05
LOC399959	399959	0.121117	-3.04552	7.19e-10	4.41e-08
LOC401093	401093	0.0588149	-4.08768	7.97e-16	9.06e-14
LOC572558	572558	0.0277633	-5.17068	6.14e-14	5.57e-12
LOC728264	728264	0.101092	-3.30627	4.09e-16	4.7e-14
LONRF2	164832	0.116618	-3.10013	6.94e-06	0.000213392
LPAR1	1902	0.32683	-1.61339	0.00097452	0.0158182
LPP	4026	0.112204	-3.1558	6.48e-14	5.86e-12
LPPR4	9890	0.0785157	-3.67087	9.91e-09	5.01e-07
LRCH2	57631	0.149347	-2.74326	0.00221252	0.0312082
LRFN5	145581	0.098692	-3.34092	0.000158768	0.00328927
LRRC2	79442	0.0614514	-4.02441	9.7e-05	0.00217626
LRRC3B	116135	0.0267751	-5.22296	3.21e-06	0.000106259
LRRK2	120892	0.152317	-2.71485	0.000218168	0.00432936
LRRN4CL	221091	0.145698	-2.77895	9.77e-05	0.00219033
LSM11	134353	0.28616	-1.80511	0.00266234	0.0363024
LTBP4	8425	0.171145	-2.54671	5.08e-22	9.1e-20
LYNX1	66004	0.352213	-1.50548	0.00125985	0.0195257
LYVE1	10894	0.130892	-2.93355	1.55e-07	6.52e-06
MAFF	23764	0.236359	-2.08095	9.01e-15	9.02e-13
MAL	4118	0.275372	-1.86054	2.33e-11	1.73e-09
MAMDC2	256691	0.0761852	-3.71435	3.22e-10	2.05e-08
MAOB	4129	0.101216	-3.30449	1.24e-14	1.22e-12
MAP1A	4130	0.0995221	-3.32884	4.5e-17	5.66e-15
MAP1B	4131	0.0899807	-3.47424	1.78e-31	6.12e-29
MAPK4	5596	0.180645	-2.46877	0.00674668	0.0769349
MAPRE2	10982	0.315937	-1.66229	0.000219796	0.00435739
MAPT	4137	0.145522	-2.78069	0.00058013	0.0101315
MASP1	5648	0.121152	-3.04511	0.00162171	0.0241894
MAT2A	4144	0.33281	-1.58723	1.44e-08	7.1e-07
MATN2	4147	0.193628	-2.36864	1.24e-15	1.34e-13
MCAM	4162	0.243376	-2.03874	4.61e-10	2.88e-08
MEF2C	4208	0.254126	-1.97639	2.28e-05	0.000603371
MEIS1	4211	0.288214	-1.79479	3.3e-05	0.000842609
MEIS2	4212	0.265348	-1.91404	5.02e-05	0.00121595
MEOX1	4222	0.193282	-2.37122	0.00187427	0.0271951
MFAP4	4239	0.114231	-3.12997	1.46e-38	7.38e-36
MFAP5	8076	0.168623	-2.56813	2.45e-09	1.4e-07
MGLL	11343	0.255007	-1.97139	2.18e-10	1.44e-08
MGP	4256	0.278556	-1.84396	2.36e-10	1.54e-08
MID2	11043	0.344495	-1.53745	0.00238573	0.0333032
MITF	4286	0.235191	-2.0881	0.000972455	0.0157973
MKX	283078	0.105343	-3.24683	0.00461413	0.0569826
MLXIP	22877	0.309927	-1.69	6.45e-06	0.000200607
MMP23B	8510	0.293011	-1.77097	0.000822698	0.013683
MMP27	64066	0.0272148	-5.19946	0.000376124	0.00702319
MMRN1	22915	0.115311	-3.11639	1.08e-05	0.000316905
MORN5	254956	0.0311029	-5.00681	0.000392506	0.00730033
MPDZ	8777	0.26269	-1.92857	0.000121522	0.00262509
MPZ	4359	0.171253	-2.5458	0.00225284	0.0317106
MRAS	22808	0.3217	-1.63621	0.0014626	0.0220929
MRGPRF	116535	0.12276	-3.02609	4.81e-15	4.91e-13
MRVI1	10335	0.115969	-3.10819	1.12e-20	1.87e-18
MSRB3	253827	0.0812124	-3.62216	2.65e-32	9.95e-30
MT1A	4489	0.183166	-2.44878	0.00195842	0.0282138
MUC21	394263	0.00992144	-6.65524	1.24e-119	6.26e-116
MUSTN1	389125	0.184117	-2.4413	0.000432644	0.00791069
MXRA7	439921	0.215219	-2.21612	9.23e-13	7.57e-11
MYADM	91663	0.18715	-2.41773	1.23e-17	1.61e-15
MYC	4609	0.3059	-1.70887	8.09e-10	4.92e-08
MYH11	4629	0.0239562	-5.38346	8.22e-50	6.16e-47
MYH2	4620	0.0114272	-6.45138	7.36e-07	2.72e-05
MYH3	4621	0.0959896	-3.38098	1.34e-07	5.67e-06
MYL9	10398	0.0665951	-3.90844	1.51e-40	8.47e-38
MYLK	4638	0.0503	-4.3133	3.2e-68	3.81e-65
MYOC	4653	0.0211689	-5.56191	5.72e-11	3.99e-09
MYOCD	93649	0.0287176	-5.12192	3.3e-23	6.37e-21
MYOM1	8736	0.0337031	-4.89098	6.98e-19	1e-16
MYOM2	9172	0.134766	-2.89147	0.00582581	0.0686381
MYOT	9499	0.0721911	-3.79204	0.0035734	0.0466038
NAMPT	10135	0.34909	-1.51833	4.93e-07	1.88e-05
NBEA	26960	0.129482	-2.94917	3.12e-06	0.00010385
NBLA00301	79804	0.0471704	-4.40597	1.03e-07	4.47e-06
NCALD	83988	0.201429	-2.31166	3.55e-06	0.000116039
NCAM1	4684	0.0776276	-3.68729	1.5e-20	2.36e-18
NCS1	23413	0.217586	-2.20034	1.39e-10	9.41e-09
NECAB1	64168	0.112221	-3.15558	2.35e-05	0.000618534
NEGR1	257194	0.0543815	-4.20074	1.52e-17	1.97e-15
NEURL	9148	0.252119	-1.98782	0.00492203	0.0600886
NEURL1B	54492	0.331326	-1.59368	0.0002237	0.00442612
NEXN	91624	0.0945973	-3.40206	8.28e-17	1.02e-14
NFASC	23114	0.137441	-2.86312	1.81e-07	7.49e-06
NFATC1	4772	0.336843	-1.56985	0.0011851	0.0185519
NFATC4	4776	0.323609	-1.62767	2.25e-05	0.000597096
NFIA	4774	0.236366	-2.08091	5.22e-09	2.74e-07
NFIB	4781	0.3318	-1.59162	2.52e-05	0.000656998
NFIC	4782	0.286745	-1.80216	0.000212006	0.00421947
NFIL3	4783	0.241196	-2.05172	7.84e-11	5.4e-09
NFIX	4784	0.215739	-2.21264	4.68e-11	3.35e-09
NFKBIZ	64332	0.323465	-1.62832	1.27e-05	0.000361308
NKX6-2	84504	0.0216328	-5.53063	0.000260682	0.0050833
NOVA1	4857	0.13486	-2.89046	0.00482467	0.0591139
NPR1	4881	0.249739	-2.00151	0.000408646	0.00753316
NPR2	4882	0.278708	-1.84317	0.00632029	0.0731441
NPY6R	4888	0.0260407	-5.26309	1.96e-05	0.000528698
NR2F1	7025	0.281488	-1.82885	0.000365893	0.0068638
NR3C2	4306	0.108597	-3.20294	5e-07	1.9e-05
NR4A1	3164	0.0720677	-3.7945	1.1e-64	1.11e-61
NR4A2	4929	0.126081	-2.98758	1.66e-21	2.89e-19
NR4A3	8013	0.0668106	-3.90378	3.38e-31	1.14e-28
NRP2	8828	0.317771	-1.65394	5.8e-05	0.0013799
NRXN1	9378	0.0794597	-3.65363	0.00119064	0.0186098
NT5DC3	51559	0.137681	-2.8606	1.33e-09	7.87e-08
NTN1	9423	0.317262	-1.65625	0.00366933	0.0474878
NTRK3	4916	0.0597196	-4.06565	1.23e-05	0.000351841
NXPH3	11248	0.145555	-2.78036	4.48e-05	0.00109825
ODC1	4953	0.334553	-1.57969	4.68e-08	2.16e-06
ODF3L1	161753	0.118597	-3.07586	0.00578262	0.068368
OGN	4969	0.0407704	-4.61633	1.72e-25	3.92e-23
OLFM1	10439	0.194633	-2.36117	0.000292498	0.00562247
OLFM4	10562	0.171566	-2.54316	3.22e-37	1.55e-34
OLFML1	283298	0.202351	-2.30507	0.000137278	0.00290349
OLFML3	56944	0.292119	-1.77537	3.42e-08	1.6e-06
OMD	4958	0.114223	-3.13008	0.0010044	0.0161864
OR2T27	403239	0.00822481	-6.9258	0.00349652	0.045719
OSBPL10	114884	0.240112	-2.05822	4.76e-07	1.83e-05
OSTN	344901	0.0215562	-5.53575	1.5e-05	0.000418241
OTC	5009	0.0597878	-4.06401	0.00757746	0.0841687
P2RX1	5023	0.0439272	-4.50874	1.96e-26	4.67e-24
P2RY14	9934	0.109617	-3.18946	0.00117315	0.0184361
PALLD	23022	0.10804	-3.21037	1.58e-30	5.17e-28
PAMR1	25891	0.13331	-2.90714	2.7e-10	1.75e-08
PARD3B	117583	0.121329	-3.04301	0.00607386	0.0709401
PARM1	25849	0.291222	-1.77981	8.57e-08	3.81e-06
PARVA	55742	0.30077	-1.73327	1.03e-06	3.69e-05
PBX1	5087	0.339882	-1.55689	1.49e-06	5.23e-05
PCDH18	54510	0.233258	-2.1	0.000121651	0.00262509
PCDH7	5099	0.261511	-1.93506	6.11e-07	2.29e-05
PCOLCE2	26577	0.0665931	-3.90848	1.73e-14	1.66e-12
PCP4	5121	0.0548542	-4.18825	4.09e-32	1.48e-29
PDE1A	5136	0.11246	-3.15252	4.12e-05	0.0010243
PDE1C	5137	0.0459003	-4.44535	1.89e-05	0.000512393
PDE2A	5138	0.145006	-2.78582	2.27e-07	9.33e-06
PDE3B	5140	0.337904	-1.56532	0.00536684	0.0643163
PDE4B	5142	0.229272	-2.12487	1.49e-05	0.000417999
PDE4D	5144	0.184192	-2.44072	5.81e-11	4.04e-09
PDE5A	8654	0.14088	-2.82746	1.66e-10	1.1e-08
PDE7B	27115	0.290561	-1.78309	0.00172357	0.0253434
PDGFD	80310	0.24332	-2.03907	2.57e-05	0.000668333
PDGFRA	5156	0.236001	-2.08313	3.66e-12	2.87e-10
PDK4	5166	0.0795116	-3.65269	1.59e-43	9.2e-41
PDLIM3	27295	0.106259	-3.23434	7.6e-29	2.08e-26
PDLIM7	9260	0.29448	-1.76376	2.73e-07	1.1e-05
PDZD4	57595	0.14554	-2.78051	0.000929284	0.0152182
PDZRN3	23024	0.117627	-3.08771	1.46e-12	1.18e-10
PDZRN4	29951	0.0327557	-4.93211	9.54e-12	7.21e-10
PEG3	5178	0.235356	-2.08709	0.00279357	0.0378731
PELI2	57161	0.188064	-2.4107	1.97e-05	0.000530108
PER1	5187	0.227419	-2.13657	1.13e-13	9.89e-12
PER2	8864	0.208369	-2.26279	2.36e-09	1.35e-07
PER3	8863	0.320323	-1.6424	0.000316772	0.00605456
PGCP	10404	0.340267	-1.55526	0.000142133	0.00299056
PGM5	5239	0.0355703	-4.81318	3.33e-77	5.62e-74
PGM5P2	595135	0.0296214	-5.07721	4.48e-05	0.00109848
PGR	5241	0.0913008	-3.45323	0.000106099	0.00234194
PHLDA1	22822	0.326175	-1.61628	7.34e-10	4.49e-08
PHYHIP	9796	0.153965	-2.69932	2.89e-06	9.66e-05
PI15	51050	0.260412	-1.94113	0.00249459	0.034349
PI16	221476	0.0216136	-5.53191	1.38e-82	2.78e-79
PID1	55022	0.1137	-3.1367	2.09e-06	7.18e-05
PITX1	5307	0.322799	-1.63129	1.65e-07	6.9e-06
PITX2	5308	0.224397	-2.15587	0.00108721	0.0172463
PJA2	9867	0.262708	-1.92847	3.64e-09	2e-07
PKD1	5310	0.330651	-1.59662	1.3e-06	4.6e-05
PKDCC	91461	0.144049	-2.79537	1.05e-08	5.29e-07
PKIG	11142	0.233819	-2.09654	5.46e-10	3.4e-08
PLA2G5	5322	0.110045	-3.18384	0.000583067	0.010174
PLAC9	219348	0.102835	-3.2816	7.76e-08	3.49e-06
PLCB4	5332	0.108897	-3.19897	4.94e-08	2.27e-06
PLCD4	84812	0.107661	-3.21543	1.82e-05	0.000497074
PLCL1	5334	0.169247	-2.5628	0.00414965	0.0522474
PLIN4	729359	0.165173	-2.59795	3.68e-15	3.85e-13
PLN	5350	0.0575478	-4.1191	3.4e-27	8.39e-25
PLP1	5354	0.0457818	-4.44908	3.27e-08	1.54e-06
PLSCR4	57088	0.239801	-2.06009	0.000262364	0.00511116
PMP2	5375	0.0478491	-4.38536	0.00029425	0.00564542
PMP22	5376	0.267634	-1.90167	2.3e-10	1.51e-08
PNMA1	9240	0.326431	-1.61515	0.000110948	0.00243041
PNRC1	10957	0.340175	-1.55565	1.25e-07	5.36e-06
PODN	127435	0.193978	-2.36603	8.86e-14	7.97e-12
POPDC2	64091	0.0574341	-4.12195	4.36e-15	4.48e-13
PPAP2B	8613	0.1876	-2.41427	2.02e-17	2.61e-15
PPM1L	151742	0.203129	-2.29953	0.00222061	0.0313005
PPP1R12A	4659	0.249154	-2.00489	4.26e-09	2.29e-07
PPP1R12B	4660	0.0615375	-4.02239	5.63e-56	4.56e-53
PPP1R14A	94274	0.126551	-2.98221	2.44e-08	1.17e-06
PPP1R1A	5502	0.0939179	-3.41246	0.000423749	0.00776911
PPP1R3B	79660	0.290691	-1.78244	8.39e-07	3.05e-05
PRDM1	639	0.312665	-1.67731	4.85e-07	1.86e-05
PRDM6	93166	0.114641	-3.1248	0.000101808	0.00227076
PRELP	5549	0.0765714	-3.70705	5.83e-37	2.74e-34
PRICKLE2	166336	0.171638	-2.54256	1.77e-09	1.03e-07
PRIMA1	145270	0.108014	-3.2107	0.000364011	0.00684118
PRKAA2	5563	0.142738	-2.80856	0.000782102	0.0131546
PRKAG2	51422	0.306843	-1.70443	0.000189164	0.00382122
PRKAR2B	5577	0.251459	-1.9916	6.14e-05	0.00145492
PRKCB	5579	0.188255	-2.40924	4.19e-06	0.000134986
PRKG1	5592	0.0674957	-3.88906	0.000109836	0.00240865
PRSS27	83886	0.210119	-2.25072	3.44e-07	1.36e-05
PRUNE2	158471	0.042792	-4.54652	4.67e-47	3.37e-44
PSD	5662	0.0582107	-4.10257	3.17e-26	7.37e-24
PTCH1	5727	0.293795	-1.76712	3.49e-05	0.00088462
PTGDS	5730	0.198354	-2.33385	3.64e-16	4.23e-14
PTGER3	5733	0.180442	-2.47039	0.000958522	0.015659
PTGFR	5737	0.0871535	-3.5203	1.57e-06	5.48e-05
PTGIS	5740	0.0946293	-3.40157	2.35e-33	9.73e-31
PTGS1	5742	0.0480878	-4.37818	3.9e-68	4.39e-65
PTGS2	5743	0.174283	-2.5205	7.99e-20	1.17e-17
PTPRD	5789	0.254206	-1.97593	0.00902082	0.0961003
PTPRN2	5799	0.279876	-1.83714	0.00181741	0.026484
PTRF	284119	0.241891	-2.04757	1.61e-09	9.42e-08
PTX3	5806	0.197629	-2.33913	2.59e-07	1.05e-05
PYGB	5834	0.284572	-1.81314	5.42e-07	2.05e-05
PYGM	5837	0.0326027	-4.93887	8.88e-16	9.88e-14
RAB23	51715	0.146547	-2.77056	1.87e-13	1.62e-11
RAB9B	51209	0.0631305	-3.98552	0.00228004	0.0320488
RAI2	10742	0.146782	-2.76826	1.52e-06	5.32e-05
RAMP1	10267	0.193074	-2.37278	2.66e-08	1.26e-06
RANBP3L	202151	0.0299529	-5.06116	9.05e-08	3.99e-06
RASD1	51655	0.275907	-1.85774	1.78e-05	0.000488846
RASGRP2	10235	0.168874	-2.56598	7.51e-05	0.00174616
RASL11A	387496	0.208672	-2.26069	0.000128665	0.00274715
RASL12	51285	0.11388	-3.13442	3.16e-12	2.51e-10
RASSF3	283349	0.123528	-3.01709	9.29e-07	3.36e-05
RASSF8	11228	0.331458	-1.5931	0.00238347	0.0332945
RBM24	221662	0.112496	-3.15206	0.000925459	0.0151678
RBPMS	11030	0.289159	-1.79007	3.14e-08	1.48e-06
RBPMS2	348093	0.0760861	-3.71622	1.2e-16	1.46e-14
RCAN1	1827	0.154619	-2.69321	1.36e-20	2.17e-18
RCAN2	10231	0.104443	-3.25921	8.75e-16	9.79e-14
RCSD1	92241	0.345256	-1.53426	0.00374438	0.0481672
RDH12	145226	0.164726	-2.60186	0.00416623	0.0523781
RECK	8434	0.214755	-2.21924	0.000456105	0.00827983
REEP1	65055	0.0628301	-3.9924	1.16e-09	6.97e-08
RERG	85004	0.142765	-2.80829	4.59e-05	0.0011228
RERGL	79785	0.0776301	-3.68724	0.000703856	0.0119896
REV3L	5980	0.309957	-1.68986	0.000184455	0.00374855
RFX2	5990	0.333572	-1.58393	0.000982851	0.0159151
RGAG4	340526	0.224775	-2.15345	0.00239202	0.033368
RGS2	5997	0.134799	-2.89112	1.14e-26	2.75e-24
RGS22	26166	0.0767154	-3.70434	0.00607728	0.0709401
RGS5	8490	0.167932	-2.57405	1.25e-20	2.01e-18
RHCG	51458	0.0607676	-4.04055	3.09e-58	2.84e-55
RHOB	388	0.215493	-2.21428	1.58e-13	1.38e-11
RHOJ	57381	0.247199	-2.01625	0.00243097	0.0337022
RNASE4	6038	0.217987	-2.19769	6.29e-08	2.86e-06
RND1	27289	0.233398	-2.09913	0.0011743	0.0184398
RND3	390	0.324856	-1.62213	1.91e-08	9.24e-07
RNF122	79845	0.225664	-2.14775	3.7e-06	0.000120372
RNF150	57484	0.0635778	-3.97533	2.6e-05	0.000675363
RNF180	285671	0.153181	-2.70669	0.00325283	0.0429209
ROCK2	9475	0.300286	-1.73559	6.24e-05	0.00147383
ROR1	4919	0.111775	-3.16133	0.00554975	0.0661168
ROR2	4920	0.290626	-1.78276	0.000532613	0.0094484
RPS6KA2	6196	0.303309	-1.72114	2.11e-06	7.22e-05
RPS6KA5	9252	0.276531	-1.85448	0.00239382	0.03337
RSPO3	84870	0.198452	-2.33313	0.00303252	0.0404356
RUSC2	9853	0.273721	-1.86922	1.24e-05	0.000353994
RXRG	6258	0.0765972	-3.70656	0.0030694	0.0408467
RYR2	6262	0.0810405	-3.62521	2.34e-05	0.000616565
RYR3	6263	0.0726539	-3.78282	0.000250215	0.00489807
S1PR1	1901	0.264643	-1.91788	2.67e-06	9.01e-05
SACS	26278	0.325932	-1.61736	0.00287688	0.0387174
SAMD4A	23034	0.190633	-2.39113	1.1e-07	4.78e-06
SBSN	374897	0.310396	-1.68782	1.58e-07	6.63e-06
SCARA5	286133	0.0245161	-5.35012	2.52e-35	1.11e-32
SCEL	8796	0.195357	-2.35581	7.3e-07	2.71e-05
SCN11A	11280	0.0466117	-4.42316	1.22e-12	9.88e-11
SCN4B	6330	0.184219	-2.44051	0.00124818	0.0193745
SCN7A	6332	0.0514561	-4.28052	0.00019498	0.00392695
SCRG1	11341	0.148493	-2.75154	0.00165602	0.0245924
SCUBE1	80274	0.140758	-2.82871	0.00382654	0.0489589
SCUBE3	222663	0.166612	-2.58543	0.00221108	0.0312082
SDC2	6383	0.284248	-1.81478	2.73e-08	1.29e-06
SDPR	8436	0.0688605	-3.86018	6.15e-29	1.71e-26
SELE	6401	0.164746	-2.60169	2.85e-10	1.84e-08
SELM	140606	0.351694	-1.50761	3.22e-06	0.000106384
SELP	6403	0.286585	-1.80297	0.00239845	0.0333885
SEMA3A	10371	0.253292	-1.98112	0.00643929	0.0742242
SEMA3E	9723	0.173017	-2.53101	0.000770145	0.0129703
SEMA3G	56920	0.289903	-1.78636	0.000968374	0.0157643
SERPINB11	89778	0.17165	-2.54246	0.00179363	0.0262319
SERPINB12	89777	0.0579107	-4.11003	0.00785065	0.0866912
SERPINB2	5055	0.282797	-1.82216	2.56e-09	1.46e-07
SETBP1	26040	0.221862	-2.17226	0.000166998	0.00343229
SFRP1	6422	0.138733	-2.84961	2.19e-14	2.08e-12
SFRP2	6423	0.321565	-1.63682	1.79e-09	1.04e-07
SGCA	6442	0.076836	-3.70207	4.16e-09	2.25e-07
SGCB	6443	0.294617	-1.76309	2.04e-05	0.000542462
SGCD	6444	0.0969158	-3.36712	2.5e-08	1.19e-06
SGCE	8910	0.336312	-1.57213	0.00097796	0.0158613
SGCG	6445	0.0608582	-4.0384	0.000993081	0.0160295
SGEF	26084	0.236291	-2.08136	0.00113176	0.0178411
SGK1	6446	0.309236	-1.69322	2.55e-11	1.86e-09
SH3BGR	6450	0.113234	-3.14262	3.87e-05	0.000966587
SH3BGRL	6451	0.346082	-1.53082	1.63e-06	5.68e-05
SH3D19	152503	0.320312	-1.64245	1.18e-05	0.000338734
SHH	6469	0.215481	-2.21437	9.95e-05	0.00222758
SLC24A3	57419	0.19375	-2.36773	2.95e-06	9.85e-05
SLC25A23	79085	0.226518	-2.1423	4.07e-10	2.57e-08
SLC25A25	114789	0.172291	-2.53708	6.16e-18	8.31e-16
SLC25A4	291	0.321243	-1.63826	7.74e-05	0.00179359
SLC2A3	6515	0.294946	-1.76148	6.77e-09	3.48e-07
SLC2A4	6517	0.0337211	-4.8902	1e-17	1.33e-15
SLC8A1	6546	0.147697	-2.75929	2.44e-08	1.17e-06
SLC9A9	285195	0.236974	-2.0772	0.000392827	0.00730033
SLIT2	9353	0.10725	-3.22095	6.75e-06	0.000208591
SLIT3	6586	0.126592	-2.98174	6.58e-25	1.39e-22
SLMAP	7871	0.143673	-2.79914	4.19e-20	6.42e-18
SLURP1	57152	0.0965227	-3.37299	0.000101865	0.00227076
SMOC2	64094	0.127588	-2.97043	8.75e-23	1.65e-20
SMPX	23676	0.0675339	-3.88824	0.00267087	0.0363558
SMTN	6525	0.0976775	-3.35583	1.78e-35	8.02e-33
SNED1	25992	0.243427	-2.03844	0.000225631	0.00445996
SOBP	55084	0.102123	-3.29162	2.29e-07	9.37e-06
SOCS3	9021	0.190903	-2.38909	1.87e-20	2.91e-18
SOD3	6649	0.27795	-1.8471	7.45e-09	3.81e-07
SORBS1	10580	0.0474365	-4.39786	3.14e-68	3.81e-65
SORBS2	8470	0.0843042	-3.56825	2.38e-24	4.92e-22
SORCS1	114815	0.0440785	-4.50378	4.16e-06	0.000134111
SOX10	6663	0.0730248	-3.77547	0.00105403	0.0168653
SOX17	64321	0.134732	-2.89183	1.53e-05	0.000426222
SPARCL1	8404	0.111897	-3.15976	7.14e-34	3.01e-31
SPEG	10290	0.105918	-3.23898	1.81e-16	2.17e-14
SPINK5	11005	0.0395937	-4.65858	4.63e-81	8.51e-78
SPINK7	84651	0.0664257	-3.91211	9.9e-06	0.000292047
SPON1	10418	0.183453	-2.44652	5.54e-15	5.61e-13
SPRR1A	6698	0.237761	-2.07242	3.23e-12	2.55e-10
SPRR3	6707	0.0719922	-3.79602	3.5e-57	3.08e-54
SPRY1	10252	0.252052	-1.98821	1.72e-10	1.14e-08
SRF	6722	0.300946	-1.73242	8.44e-08	3.77e-06
SRL	6345	0.110017	-3.1842	0.00353777	0.0461689
SRPX	8406	0.179832	-2.47528	6.41e-12	4.97e-10
SSC5D	284297	0.214567	-2.2205	6.41e-07	2.4e-05
SSPN	8082	0.244574	-2.03166	7.87e-07	2.89e-05
ST8SIA1	6489	0.212864	-2.23199	0.00746008	0.0831495
STARD13	90627	0.236029	-2.08296	1.75e-05	0.000482345
STC1	6781	0.281945	-1.82651	1.17e-08	5.87e-07
STON1	11037	0.137885	-2.85846	5.1e-11	3.61e-09
STON1-GTF2A1L	286749	0.028445	-5.13568	1.83e-05	0.000500127
SULT2B1	6820	0.279383	-1.83968	4.41e-05	0.00108648
SVEP1	79987	0.108184	-3.20844	9.38e-14	8.29e-12
SVIL	6840	0.121416	-3.04197	2.02e-25	4.53e-23
SYNE1	23345	0.160282	-2.64131	5.37e-14	4.9e-12
SYNM	23336	0.0210052	-5.57311	3.96e-133	4.01e-129
SYNPO	11346	0.270394	-1.88686	2.09e-08	1.01e-06
SYNPO2	171024	0.0277367	-5.17206	2.14e-110	8.65e-107
SYT11	23208	0.274578	-1.86471	0.00042647	0.00781193
TACC1	6867	0.31174	-1.68158	2.61e-07	1.05e-05
TACC2	10579	0.248473	-2.00884	5.81e-10	3.6e-08
TACR1	6869	0.164138	-2.60702	0.00835989	0.0907917
TACR2	6865	0.0444317	-4.49227	2.7e-13	2.29e-11
TACR3	6870	0.0385025	-4.69891	0.000213783	0.00425067
TAGLN	6876	0.109605	-3.18962	1.25e-20	2.01e-18
TBX20	57057	0.0360989	-4.7919	5.7e-05	0.00135989
TBX4	9496	0.116156	-3.10586	0.000103528	0.00230277
TBX5	6910	0.12012	-3.05745	0.00149464	0.0225432
TCEAL1	9338	0.335094	-1.57736	0.000566031	0.00994534
TCEAL2	140597	0.104623	-3.25672	0.00204561	0.029303
TCEAL7	56849	0.164235	-2.60616	0.0087885	0.0944204
TCF21	6943	0.049069	-4.34904	1.45e-29	4.26e-27
TCHH	7062	0.15857	-2.65681	0.00708765	0.0799233
TEAD1	7003	0.244158	-2.03411	3.14e-09	1.74e-07
TENC1	23371	0.229366	-2.12428	2.6e-11	1.9e-09
TGFB1I1	7041	0.192825	-2.37463	5.83e-12	4.54e-10
TGFBR3	7049	0.214435	-2.22139	2.69e-13	2.29e-11
TGM1	7051	0.151082	-2.7266	1.07e-15	1.18e-13
TGM5	9333	0.180392	-2.47079	0.00926818	0.0979109
THBS1	7057	0.1364	-2.87408	4.08e-24	8.34e-22
THRA	7067	0.269556	-1.89134	1.74e-05	0.000479108
THSD4	79875	0.201425	-2.31168	5.18e-11	3.65e-09
TIPARP	25976	0.246211	-2.02203	4.42e-14	4.08e-12
TLN1	7094	0.228005	-2.13287	2.05e-09	1.18e-07
TMEM100	55273	0.105562	-3.24383	0.000135695	0.00287603
TMEM108	66000	0.171467	-2.544	0.00516642	0.0625439
TMEM119	338773	0.330481	-1.59736	3.32e-06	0.000109153
TMEM132C	92293	0.0463899	-4.43004	2.29e-06	7.79e-05
TMEM35	59353	0.099199	-3.33353	2.88e-05	0.000743733
TMOD1	7111	0.160074	-2.64319	1.33e-08	6.62e-07
TMOD4	29765	0.0661316	-3.91852	0.00465318	0.057395
TMPRSS11A	339967	0.060837	-4.03891	3.93e-08	1.83e-06
TMPRSS11B	132724	0.00303579	-8.36371	6.04e-25	1.3e-22
TMPRSS11BNL	401136	0.0584265	-4.09723	0.00329784	0.0433734
TMPRSS11D	9407	0.147582	-2.76041	1.17e-05	0.00033707
TMTC1	83857	0.25685	-1.961	2.4e-05	0.000630947
TNFAIP3	7128	0.346389	-1.52954	1.34e-06	4.73e-05
TNFAIP6	7130	0.306381	-1.7066	0.00631993	0.0731441
TNFAIP8L3	388121	0.172664	-2.53396	0.000189596	0.00382613
TNNT2	7139	0.0941115	-3.40949	1.53e-06	5.35e-05
TNS1	7145	0.0491255	-4.34738	2.17e-66	2.32e-63
TNXB	7148	0.0537346	-4.21801	1.12e-61	1.08e-58
TP53INP2	58476	0.19885	-2.33025	7.09e-12	5.44e-10
TPM1	7168	0.0915122	-3.44989	1.08e-32	4.29e-30
TPM2	7169	0.107998	-3.21093	2.9e-28	7.62e-26
TPPP	11076	0.0905746	-3.46475	8.76e-12	6.64e-10
TPRG1	285386	0.106144	-3.23591	6.4e-06	0.000199363
TPSAB1	7177	0.174264	-2.52065	2.42e-11	1.79e-09
TPSB2	64499	0.204887	-2.2871	1.08e-12	8.81e-11
TRIB1	10221	0.274303	-1.86616	1.66e-12	1.33e-10
TRIM63	84676	0.0841224	-3.57137	0.0010777	0.0171491
TRPA1	8989	0.187254	-2.41693	1.44e-07	6.08e-06
TRPS1	7227	0.329198	-1.60297	0.00367311	0.0475063
TSC22D1	8848	0.310846	-1.68573	2.03e-09	1.17e-07
TSHZ3	57616	0.227172	-2.13815	0.000131285	0.00280015
TSPAN11	441631	0.295144	-1.76051	0.000759955	0.0128399
TSPAN18	90139	0.16175	-2.62817	1.5e-09	8.81e-08
TSPAN2	10100	0.176274	-2.50411	4.49e-07	1.74e-05
TSPAN7	7102	0.347801	-1.52366	0.000711836	0.0121078
TSPYL2	64061	0.317027	-1.65732	7.04e-06	0.000215683
TTLL7	79739	0.197843	-2.33757	0.00419893	0.0527563
TUB	7275	0.218734	-2.19275	0.00303076	0.0404356
UGCG	7357	0.280487	-1.834	9.02e-05	0.00204858
UGT1A7	54577	0.105444	-3.24545	0.00200579	0.0287938
USP12	219333	0.266878	-1.90575	0.00378049	0.0485231
USP2	9099	0.230653	-2.11621	0.00818314	0.0894358
UTRN	7402	0.342218	-1.54701	1.59e-05	0.000440866
VCL	7414	0.259458	-1.94642	4.74e-09	2.53e-07
VIPR2	7434	0.0665803	-3.90876	3.43e-05	0.000872685
VIT	5212	0.0361504	-4.78985	2.92e-09	1.64e-07
VLDLR	7436	0.352612	-1.50384	0.00784716	0.0866912
VSIG1	340547	0.180249	-2.47194	0.000146441	0.00306211
VSIG10L	147645	0.20757	-2.26833	3.99e-05	0.000991279
VSTM2A	222008	0.0465608	-4.42474	0.000143184	0.00300643
WBSCR17	64409	0.0854688	-3.54846	1.89e-06	6.53e-05
WEE1	7465	0.28561	-1.80788	5.61e-10	3.48e-08
WFDC1	58189	0.165548	-2.59468	1.74e-09	1.01e-07
WISP2	8839	0.182163	-2.4567	4.05e-06	0.000130791
WWTR1	25937	0.250039	-1.99978	3.94e-05	0.000981569
XKR4	114786	0.0668022	-3.90396	0.00828827	0.0902436
XPNPEP2	7512	0.0724585	-3.7867	3.87e-06	0.000125807
ZAK	51776	0.110404	-3.17914	6.48e-28	1.66e-25
ZBTB16	7704	0.0676187	-3.88643	1.1e-05	0.000320162
ZCCHC24	219654	0.153443	-2.70423	1.12e-15	1.23e-13
ZEB1	6935	0.118782	-3.07362	2.67e-16	3.15e-14
ZEB2	9839	0.22887	-2.1274	4.87e-07	1.86e-05
ZFHX4	79776	0.224095	-2.15781	0.00169658	0.0250843
ZFP106	64397	0.323574	-1.62783	2.3e-05	0.000608231
ZFP36	7538	0.130406	-2.93892	3.99e-29	1.14e-26
ZFPM2	23414	0.114153	-3.13096	5.37e-05	0.00129181
ZHX3	23051	0.353006	-1.50223	0.000871669	0.0144264
